# Supplementary material for: An ultra-tunable platform for molecular engineering of high-performance crystalline porous materials
Source: Nat Commun. 2016 Dec 7;7:13645. doi: 10.1038/ncomms13645 (PMC5150645; doi:10.1038/ncomms13645)
Supplement: Supplementary Data 1 — X-ray cif files. [file ncomms13645-s2.cif]

 
data_Mg3-MIL-88
 
_audit_creation_method            'SHELXL-2014/7'
_shelx_SHELXL_version_number      '2014/7'
_chemical_name_systematic         ?
_chemical_name_common             ?
_chemical_melting_point           ?
_chemical_formula_moiety          ?
_chemical_formula_sum
 'C26 H27 Mg3 N O22' 
_chemical_formula_weight          778.42

loop_
 _atom_type_symbol
 _atom_type_description
 _atom_type_scat_dispersion_real
 _atom_type_scat_dispersion_imag
 _atom_type_scat_source
 'C'  'C'   0.0033   0.0016
 'International Tables Vol C Tables 4.2.6.8 and 6.1.1.4'
 'H'  'H'   0.0000   0.0000
 'International Tables Vol C Tables 4.2.6.8 and 6.1.1.4'
 'Mg'  'Mg'   0.0486   0.0363
 'International Tables Vol C Tables 4.2.6.8 and 6.1.1.4'
 'N'  'N'   0.0061   0.0033
 'International Tables Vol C Tables 4.2.6.8 and 6.1.1.4'
 'O'  'O'   0.0106   0.0060
 'International Tables Vol C Tables 4.2.6.8 and 6.1.1.4'
 
_space_group_crystal_system       hexagonal
_space_group_IT_number            194
_space_group_name_H-M_alt         'P 63/m m c'
_space_group_name_Hall            '-P 6c 2c'
 
_shelx_space_group_comment
;
The symmetry employed for this shelxl refinement is uniquely defined
by the following loop, which should always be used as a source of
symmetry information in preference to the above space-group names.
They are only intended as comments.
;
 
loop_
 _space_group_symop_operation_xyz
 'x, y, z'
 'x-y, x, z+1/2'
 '-y, x-y, z'
 '-x, -y, z+1/2'
 '-x+y, -x, z'
 'y, -x+y, z+1/2'
 '-y, -x, -z+1/2'
 'x-y, -y, -z'
 'x, x-y, -z+1/2'
 'y, x, -z'
 '-x+y, y, -z+1/2'
 '-x, -x+y, -z'
 '-x, -y, -z'
 '-x+y, -x, -z-1/2'
 'y, -x+y, -z'
 'x, y, -z-1/2'
 'x-y, x, -z'
 '-y, x-y, -z-1/2'
 'y, x, z-1/2'
 '-x+y, y, z'
 '-x, -x+y, z-1/2'
 '-y, -x, z'
 'x-y, -y, z-1/2'
 'x, x-y, z'
 
_cell_length_a                    16.2122(3)
_cell_length_b                    16.2122(3)
_cell_length_c                    16.0642(7)
_cell_angle_alpha                 90
_cell_angle_beta                  90
_cell_angle_gamma                 120
_cell_volume                      3656.6(2)
_cell_formula_units_Z             2
_cell_measurement_temperature     296(2)
_cell_measurement_reflns_used     1478
_cell_measurement_theta_min       2.51
_cell_measurement_theta_max       20.42
 
_exptl_crystal_description        polyhedron
_exptl_crystal_colour             brown
_exptl_crystal_density_meas       ?
_exptl_crystal_density_method     ?
_exptl_crystal_density_diffrn     0.707          
_exptl_crystal_F_000              804
_exptl_transmission_factor_min    ?
_exptl_transmission_factor_max    ?
_exptl_crystal_size_max           0.43
_exptl_crystal_size_mid           0.28
_exptl_crystal_size_min           0.25
_exptl_absorpt_coefficient_mu     0.085
_shelx_estimated_absorpt_T_min    ?
_shelx_estimated_absorpt_T_max    ?
_exptl_absorpt_correction_type    ?
_exptl_absorpt_correction_T_min   ?
_exptl_absorpt_correction_T_max   ?
_exptl_absorpt_process_details    ?
_exptl_absorpt_special_details    ?
_diffrn_ambient_temperature       296(2)
_diffrn_radiation_wavelength      0.71073
_diffrn_radiation_type            MoK\a
_diffrn_source                    ?
_diffrn_measurement_device_type   'CCD area detector'
_diffrn_measurement_method        'phi and omega scans'
_diffrn_detector_area_resol_mean  ?
_diffrn_reflns_number             13456
_diffrn_reflns_av_unetI/netI      0.0399
_diffrn_reflns_av_R_equivalents   0.0762
_diffrn_reflns_limit_h_min        -18
_diffrn_reflns_limit_h_max        18
_diffrn_reflns_limit_k_min        -18
_diffrn_reflns_limit_k_max        16
_diffrn_reflns_limit_l_min        -19
_diffrn_reflns_limit_l_max        18
_diffrn_reflns_theta_min          1.450
_diffrn_reflns_theta_max          25.034
_diffrn_reflns_theta_full         25.034
_diffrn_measured_fraction_theta_max   0.993
_diffrn_measured_fraction_theta_full  0.993
_diffrn_reflns_Laue_measured_fraction_max    0.993
_diffrn_reflns_Laue_measured_fraction_full   0.993
_diffrn_reflns_point_group_measured_fraction_max   0.993
_diffrn_reflns_point_group_measured_fraction_full  0.993
_reflns_number_total              1247
_reflns_number_gt                 942
_reflns_threshold_expression      'I > 2\s(I)'
_reflns_Friedel_coverage          0.000
_reflns_Friedel_fraction_max      .
_reflns_Friedel_fraction_full     .
 
_reflns_special_details
;
 Reflections were merged by SHELXL according to the crystal
 class for the calculation of statistics and refinement.
 
 _reflns_Friedel_fraction is defined as the number of unique
 Friedel pairs measured divided by the number that would be
 possible theoretically, ignoring centric projections and
 systematic absences.
;
 
_computing_data_collection        ?
_computing_cell_refinement        ?
_computing_data_reduction         ?
_computing_structure_solution     ?
_computing_structure_refinement 'SHELXL-2014/7 (Sheldrick, 2014)'
_computing_molecular_graphics     ?
_computing_publication_material   ?
_refine_special_details           ?
_refine_ls_structure_factor_coef  Fsqd
_refine_ls_matrix_type            full
_refine_ls_weighting_scheme       calc
_refine_ls_weighting_details
'w=1/[\s^2^(Fo^2^)+(0.1143P)^2^] where P=(Fo^2^+2Fc^2^)/3'
_atom_sites_solution_primary      ?
_atom_sites_solution_secondary    ?
_atom_sites_solution_hydrogens    difmap
_refine_ls_hydrogen_treatment     constr
_refine_ls_extinction_method      none
_refine_ls_extinction_coef        .
_refine_ls_number_reflns          1247
_refine_ls_number_parameters      50
_refine_ls_number_restraints      0
_refine_ls_R_factor_all           0.0750
_refine_ls_R_factor_gt            0.0571
_refine_ls_wR_factor_ref          0.1767
_refine_ls_wR_factor_gt           0.1693
_refine_ls_goodness_of_fit_ref    1.067
_refine_ls_restrained_S_all       1.067
_refine_ls_shift/su_max           0.000
_refine_ls_shift/su_mean          0.000
 
loop_
 _atom_site_label
 _atom_site_type_symbol
 _atom_site_fract_x
 _atom_site_fract_y
 _atom_site_fract_z
 _atom_site_U_iso_or_equiv
 _atom_site_adp_type
 _atom_site_occupancy
 _atom_site_site_symmetry_order  
 _atom_site_calc_flag
 _atom_site_refinement_flags_posn
 _atom_site_refinement_flags_adp
 _atom_site_refinement_flags_occupancy
 _atom_site_disorder_assembly
 _atom_site_disorder_group
Mg1 Mg 0.26181(4) 0.73819(4) 0.2500 0.0227(4) Uani 1 4 d S T P . .
C1 C 0.03364(17) 0.44307(17) 0.03188(14) 0.0469(7) Uani 1 1 d . . . . .
C2 C 0.0688(2) 0.53438(11) 0.06374(16) 0.0347(8) Uani 1 2 d S T P . .
C3 C 0.1420(2) 0.57099(10) 0.13133(16) 0.0313(7) Uani 1 2 d S T P . .
O1 O 0.18789(13) 0.81211(13) 0.2500 0.0607(10) Uani 1 4 d S T P . .
O2 O 0.3333 0.6667 0.2500 0.0110(9) Uani 1 12 d S T P . .
O3 O 0.16931(10) 0.65341(11) 0.15827(8) 0.0388(5) Uani 1 1 d . . . . .
O4 O 0.0633(3) 0.3834(3) 0.0583(3) 0.0852(15) Uani 0.5 1 d . . P . .
H4A H 0.1068 0.4131 0.0964 0.102 Uiso 0.5 1 d R U P . .
 
loop_
 _atom_site_aniso_label
 _atom_site_aniso_U_11
 _atom_site_aniso_U_22
 _atom_site_aniso_U_33
 _atom_site_aniso_U_23
 _atom_site_aniso_U_13
 _atom_site_aniso_U_12
Mg1 0.0243(6) 0.0243(6) 0.0181(6) 0.000 0.000 0.0112(6)
C1 0.0580(17) 0.0416(14) 0.0477(13) -0.0130(11) -0.0296(12) 0.0298(13)
C2 0.0401(19) 0.0379(13) 0.0267(14) -0.0059(7) -0.0119(13) 0.0201(9)
C3 0.0316(17) 0.0377(14) 0.0227(14) -0.0025(6) -0.0050(12) 0.0158(9)
O1 0.0556(18) 0.0556(18) 0.079(2) 0.000 0.000 0.034(2)
O2 0.0102(13) 0.0102(13) 0.0125(18) 0.000 0.000 0.0051(6)
O3 0.0405(10) 0.0389(10) 0.0357(8) -0.0108(7) -0.0187(7) 0.0190(8)
O4 0.118(3) 0.057(2) 0.106(3) -0.046(2) -0.094(3) 0.063(3)
 
_geom_special_details
;
 All esds (except the esd in the dihedral angle between two l.s. planes)
 are estimated using the full covariance matrix.  The cell esds are taken
 into account individually in the estimation of esds in distances, angles
 and torsion angles; correlations between esds in cell parameters are only
 used when they are defined by crystal symmetry.  An approximate (isotropic)
 treatment of cell esds is used for estimating esds involving l.s. planes.
;
 
loop_
 _geom_bond_atom_site_label_1
 _geom_bond_atom_site_label_2
 _geom_bond_distance
 _geom_bond_site_symmetry_2
 _geom_bond_publ_flag
Mg1 O2 2.0084(13) . ?
Mg1 O3 2.0611(13) 7_665 ?
Mg1 O3 2.0611(13) 16_556 ?
Mg1 O3 2.0611(13) 22_665 ?
Mg1 O3 2.0611(13) . ?
Mg1 O1 2.076(4) . ?
C1 O4 1.346(4) . ?
C1 C2 1.391(3) . ?
C1 C1 1.393(4) 12 ?
C2 C1 1.391(3) 24_565 ?
C2 C3 1.495(4) . ?
C3 O3 1.2558(18) 24_565 ?
C3 O3 1.2558(18) . ?
O2 Mg1 2.0085(13) 14_566 ?
O2 Mg1 2.0085(13) 3_665 ?
O4 H4A 0.8750 . ?
 
loop_
 _geom_angle_atom_site_label_1
 _geom_angle_atom_site_label_2
 _geom_angle_atom_site_label_3
 _geom_angle
 _geom_angle_site_symmetry_1
 _geom_angle_site_symmetry_3
 _geom_angle_publ_flag
O2 Mg1 O3 93.01(5) . 7_665 ?
O2 Mg1 O3 93.01(5) . 16_556 ?
O3 Mg1 O3 88.41(8) 7_665 16_556 ?
O2 Mg1 O3 93.01(5) . 22_665 ?
O3 Mg1 O3 91.27(8) 7_665 22_665 ?
O3 Mg1 O3 173.97(10) 16_556 22_665 ?
O2 Mg1 O3 93.01(5) . . ?
O3 Mg1 O3 173.97(10) 7_665 . ?
O3 Mg1 O3 91.27(8) 16_556 . ?
O3 Mg1 O3 88.41(8) 22_665 . ?
O2 Mg1 O1 180.0 . . ?
O3 Mg1 O1 86.99(5) 7_665 . ?
O3 Mg1 O1 86.99(5) 16_556 . ?
O3 Mg1 O1 86.99(5) 22_665 . ?
O3 Mg1 O1 86.99(5) . . ?
O4 C1 C2 123.1(2) . . ?
O4 C1 C1 116.17(16) . 12 ?
C2 C1 C1 120.72(13) . 12 ?
C1 C2 C1 118.5(3) 24_565 . ?
C1 C2 C3 120.73(13) 24_565 . ?
C1 C2 C3 120.73(13) . . ?
O3 C3 O3 125.1(2) 24_565 . ?
O3 C3 C2 117.41(12) 24_565 . ?
O3 C3 C2 117.41(12) . . ?
Mg1 O2 Mg1 120.0 . 14_566 ?
Mg1 O2 Mg1 120.0 . 3_665 ?
Mg1 O2 Mg1 120.0 14_566 3_665 ?
C3 O3 Mg1 135.07(15) . . ?
C1 O4 H4A 107.8 . . ?
 
_refine_diff_density_max    1.104
_refine_diff_density_min   -0.253
_refine_diff_density_rms    0.060

_shelx_res_file
;

    z.res created by SHELXL-2014/7


TITL z in P-31c                       P63/mmc
CELL  0.71073   16.2122   16.2122   16.0642    90.000    90.000   120.000
ZERR  2           0.0003    0.0003    0.0007     0.000     0.000     0.000
LATT   1
SYMM           X - Y ,              X ,    0.50000 + Z
SYMM             - Y ,          X - Y ,              Z
SYMM             - X ,            - Y ,    0.50000 + Z
SYMM         - X + Y ,            - X ,              Z
SYMM               Y ,        - X + Y ,    0.50000 + Z
SYMM             - Y ,            - X ,    0.50000 - Z
SYMM           X - Y ,            - Y ,            - Z
SYMM               X ,          X - Y ,    0.50000 - Z
SYMM               Y ,              X ,            - Z
SYMM         - X + Y ,              Y ,    0.50000 - Z
SYMM             - X ,        - X + Y ,            - Z
SFAC  C   2.31000  20.84392   1.02000  10.20751   1.58860   0.56870   0.86500 =
         51.65125   0.21560   0.00330   0.00160    11.500   0.68000  12.01000
SFAC  H   0.49300  10.51091   0.32291  26.12573   0.14019   3.14236   0.04081 =
         57.79977   0.00304   0.00000   0.00000     0.624   0.35000   1.00800
SFAC Mg   5.42041   2.82750   2.17350  79.26118   1.22690   0.38080   2.30730 =
          7.19371   0.85840   0.04860   0.03630   165.000   1.10000  24.31000
SFAC  N  12.21261   0.00570   3.13220   9.89331   2.01250  28.99754   1.16630 =
          0.58260 -11.52901   0.00610   0.00330    19.600   0.68000  14.01000
SFAC  O   3.04850  13.27711   2.28680   5.70111   1.54630   0.32390   0.86700 =
         32.90894   0.25080   0.01060   0.00600    32.500   0.68000  16.00000
UNIT    52   54   6   2  44
TEMP    23

L.S. 15
ACTA
BOND $H
WGHT    0.114300
FVAR       1.73686
MG1   3    0.261809    0.738191    0.250000    10.25000    0.02435    0.02435 =
         0.01808    0.00000    0.00000    0.01120
C1    1    0.033637    0.443072    0.031882    11.00000    0.05799    0.04164 =
         0.04769   -0.01300   -0.02958    0.02984
C2    1    0.068757    0.534379    0.063737    10.50000    0.04011    0.03793 =
         0.02674   -0.00594   -0.01189    0.02006
C3    1    0.141984    0.570992    0.131326    10.50000    0.03157    0.03766 =
         0.02273   -0.00249   -0.00497    0.01578
O1    5    0.187892    0.812108    0.250000    10.25000    0.05555    0.05555 =
         0.07941    0.00000    0.00000    0.03414
O2    5    0.333333    0.666667    0.250000    10.08333    0.01024    0.01024 =
         0.01254    0.00000    0.00000    0.00512
O3    5    0.169308    0.653408    0.158273    11.00000    0.04052    0.03892 =
         0.03570   -0.01077   -0.01870    0.01898
O4    5    0.063262    0.383379    0.058275    10.50000    0.11774    0.05740 =
         0.10577   -0.04596   -0.09414    0.06280
AFIX   3
H4A   2    0.106792    0.413059    0.096425    10.50000   -1.20000

AFIX   0
HKLF 4 1  1.0000  0.0000  0.0000  0.0000  1.0000  0.0000  0.0000  0.0000  1.0000

REM  z in P-31c                       P63/mmc
REM R1 =  0.0571 for     942 Fo > 4sig(Fo)  and  0.0750 for all    1247 data
REM     50 parameters refined using      0 restraints

END

WGHT      0.1147      0.0000

REM Highest difference peak  1.104,  deepest hole -0.253,  1-sigma level  0.060
Q1    1   0.1501  0.8499  0.2500  10.25000  0.05    1.10
Q2    1   0.0262  0.3894  0.0444  11.00000  0.05    0.14
Q3    1   0.2647  0.7353  0.1666  10.50000  0.05    0.12
Q4    1  -0.2132  0.2132  0.2500  10.25000  0.05    0.11
Q5    1   0.2200  0.6893  0.1726  11.00000  0.05    0.11
Q6    1   0.2088  0.6621  0.2009  11.00000  0.05    0.11
Q7    1   0.1454  0.6126  0.1655  11.00000  0.05    0.11
Q8    1  -0.1747  0.1747  0.2500  10.25000  0.05    0.10
Q9    1  -0.2646  0.2646  0.2500  10.25000  0.05    0.10
Q10   1  -0.0871  0.0871  0.1371  10.50000  0.05    0.10
Q11   1   0.2027  0.6013  0.0919  10.50000  0.05    0.10
Q12   1   0.1095  0.4286  0.0207  11.00000  0.05    0.10
Q13   1   0.1591  0.4472  0.0695  11.00000  0.05    0.09
Q14   1   0.2924  0.7076 -0.0003  10.50000  0.05    0.09
Q15   1   0.1644  1.0158  0.2500  10.50000  0.05    0.09
Q16   1   0.0868  0.4435  0.0396  11.00000  0.05    0.09
Q17   1   0.0638  0.4846  0.0204  11.00000  0.05    0.09
Q18   1  -0.1896  0.1896  0.1578  10.50000  0.05    0.09
Q19   1  -0.0505  0.8990  0.2500  10.25000  0.05    0.09
Q20   1  -0.1603  0.1603  0.1939  10.50000  0.05    0.08
;
_shelx_res_checksum   22900

_shelx_hkl_file
;
   0  -1   0  107950     808                                                       27698   95.14   -8.85  1.0000
   1   0   0  105561     790                                                       27196   93.57    1.77  1.0000
   1  -1   0   97831     784                                                       23289   94.20  -12.00  1.0000
   1  -2   0     628     206                                                        6069   47.35  -32.75  1.0000
   2  -1   0     596     204                                                        5977   44.92  -34.01  1.0000
  -1  -1   0     571     213                                                        6246   45.80  -33.96  1.0000
   0  -2   0   33451     149                                                        4175  -69.32   -5.17  1.0000
   0  -2   0   33518     161                                                        4199  -69.32   -5.17  1.0000
  -2   0   0   35349     162                                                        4454  -70.93   -1.17  1.0000
   2  -2   0   34431     152                                                        4269  -70.80   -9.13  1.0000
  -3   1   0     222      83                                                        1141   -0.51   16.35  1.0000
   2  -3   0     316      81                                                        1153    2.00  -12.91  1.0000
   3  -1   0     200      85                                                        1048   -0.51  -16.35  1.0000
  -1  -2   0     419      94                                                        1186    3.68   -9.94  1.0000
   1  -3   0     460      87                                                        1020    5.68   -3.19  1.0000
   3  -2   0     201      81                                                        1071   -1.34  -16.76  1.0000
  -2  -1   0     186      84                                                         987   -0.56  -16.38  1.0000
   0  -3   0    5746     221                                                        5660    0.33    0.31  1.0000
   0  -3   0    5635     201                                                        5550    0.33    0.31  1.0000
  -3   0   0    5244     218                                                        5599   -1.41    0.63  1.0000
   3  -3   0    5381     207                                                        5751   -1.43   -1.38  1.0000
   3  -4   0    1581      77                                                         474  -10.61   -1.18  1.0000
  -4   1   0    1341      66                                                         314  -11.05   -0.04  1.0000
   2  -4   0    3269     151                                                        2757    2.94   -4.39  1.0000
   4  -2   0    2549     141                                                        2267    1.81   -3.88  1.0000
  -2  -2   0    3047     153                                                        2625    2.44   -3.49  1.0000
   1  -4   0    1099      65                                                         218  -11.06    2.42  1.0000
  -4   3   0    1159      49                                                         208  -11.51    0.85  1.0000
   1  -4   0    1374      82                                                         354  -11.06    2.42  1.0000
   4  -3   0     772      70                                                          66  -11.51   -0.85  1.0000
  -3  -1   0    1209      67                                                         279  -10.73   -1.75  1.0000
   0  -4   0    1083      66                                                         179   27.06    0.30  1.0000
  -4   0   0     995      64                                                         198   26.64   -1.09  1.0000
   4  -4   0    1496      49                                                          50   26.69   -1.83  1.0000
  -5   1   0    2580      97                                                         941   11.86    1.72  1.0000
   4  -5   0    2595      90                                                        1006   11.53    2.79  1.0000
  -1  -4   0    2565      83                                                        1013   11.26    2.65  1.0000
  -1  -4   0    2384     102                                                         899   11.26    2.65  1.0000
  -5   2   0    3371     235                                                        5911   10.59    5.00  1.0000
   3  -5   0    3304     238                                                        5787   10.80    2.16  1.0000
  -2  -3   0    3164     254                                                        5770   11.27   -3.98  1.0000
   5  -2   0    3566     240                                                        6170   10.59   -5.00  1.0000
   2  -5   0    3452     251                                                        6242   10.65   -8.50  1.0000
   5  -3   0    3182     237                                                        5933   10.58    9.66  1.0000
  -3  -2   0    3609     263                                                        6193   10.34    5.81  1.0000
  -5   4   0    2600      90                                                        1010   11.81   -3.93  1.0000
   1  -5   0    2086      99                                                         740   10.86    1.32  1.0000
   1  -5   0    2601      90                                                        1059   10.86    1.32  1.0000
  -4  -1   0    3026     114                                                        1256   11.46   -0.79  1.0000
   5  -4   0    2703      92                                                        1076   11.81    3.93  1.0000
   0  -5   0     270      78                                                         308  -11.31   10.85  1.0000
   0  -5   0     260      59                                                         362  -11.31   10.85  1.0000
  -5   0   0     277      80                                                         376   -8.69   -9.55  1.0000
   5  -5   0     270      66                                                         404   -9.47   -9.87  1.0000
   5  -6   0    1560     101                                                        1150   -3.30   -1.03  1.0000
  -6   1   0    1475     115                                                        1063   -3.40   -0.69  1.0000
  -1  -5   0    1548      96                                                        1115   -3.54   -1.45  1.0000
  -1  -5   0    1812     136                                                        1341   -3.54   -1.45  1.0000
  -6   2   0    4933     283                                                        6948   -7.53   -3.16  1.0000
   4  -6   0    5253     281                                                        7275   -7.42   -2.37  1.0000
  -2  -4   0    4843     302                                                        6928   -7.89    2.52  1.0000
   3  -6   0       5     156                                                        2413   29.93   -1.50  1.0000
  -3  -3   0      10     181                                                        2911   29.69    0.15  1.0000
   6  -3   0       0     152                                                        2574   29.85    0.24  1.0000
   2  -6   0    4868     293                                                        6929   -7.88    0.00  1.0000
  -6   4   0    5181     269                                                        7238   -7.66   -0.08  1.0000
  -4  -2   0    5103     300                                                        7055   -7.32    1.20  1.0000
   6  -4   0    5019     277                                                        7046   -7.66    0.08  1.0000
   1  -6   0    1338     112                                                         914   -3.85   -2.43  1.0000
   1  -6   0    1367      89                                                         938   -3.85   -2.43  1.0000
  -6   5   0    1594     100                                                        1174   -3.32   -0.65  1.0000
  -5  -1   0    1365     108                                                         978   -3.34    1.22  1.0000
   6  -5   0    1396      96                                                        1005   -3.32    0.65  1.0000
   0  -6   0   13431     539                                                       14416    2.40    2.18  1.0000
   0  -6   0   13920     502                                                       14923    2.40    2.18  1.0000
   6  -6   0   13901     507                                                       15075    2.83   -1.65  1.0000
  -6   0   0   13199     530                                                       14332    2.78   -2.12  1.0000
  -7   1   0   15008     574                                                       16278   -2.96   -0.81  1.0000
   6  -7   0   14468     550                                                       15715   -2.96   -1.31  1.0000
  -1  -6   0   14779     590                                                       15978   -2.82    1.22  1.0000
  -1  -6   0   14947     548                                                       16153   -2.82    1.22  1.0000
  -7   2   0    6062     249                                                        5521   -2.10    1.34  1.0000
   5  -7   0    5904     236                                                        5272   -2.47    0.54  1.0000
  -2  -5   0    5758     268                                                        5273   -1.94   -1.71  1.0000
   4  -7   0      38      68                                                         147    3.50   -0.15  1.0000
  -7   3   0       2      53                                                          44    3.01   -1.39  1.0000
   7  -3   0      14      61                                                           4    3.01    1.39  1.0000
  -3  -4   0      15      80                                                          87    3.18    0.07  1.0000
   3  -7   0       7      70                                                          59    2.92    0.59  1.0000
  -7   4   0      34      28                                                          -8    3.17    1.26  1.0000
  -4  -3   0      46      66                                                         -50    3.91    0.54  1.0000
   7  -4   0      26      60                                                         117    3.17   -1.26  1.0000
  -7   5   0    6077     235                                                        5524   -2.14   -1.18  1.0000
   2  -7   0    5402     257                                                        5021   -1.60   -2.30  1.0000
   2  -7   0    6168     243                                                        5762   -1.60   -2.30  1.0000
   7  -5   0    6069     240                                                        5516   -2.14    1.18  1.0000
  -5  -2   0    6223     272                                                        5519   -2.71    1.45  1.0000
   1  -7   0   14929     558                                                       16228   -3.02    1.86  1.0000
  -7   6   0   14920     551                                                       16238   -3.07    1.64  1.0000
   1  -7   0   14798     588                                                       16092   -3.02    1.86  1.0000
   7  -6   0   15076     557                                                       16401   -3.07   -1.64  1.0000
  -6  -1   0   14820     587                                                       16104   -2.98   -2.51  1.0000
   0  -7   0     270      50                                                           8    7.96    0.20  1.0000
   0  -7   0     292      85                                                          12    7.96    0.20  1.0000
  -7   0   0     493      65                                                          76    7.89    0.00  1.0000
   7  -8   0    7698     387                                                       10000    7.11    2.68  1.0000
  -8   1   0    8062     415                                                       10356    6.97    1.86  1.0000
  -1  -7   0    8239     380                                                       10647    7.25   -1.13  1.0000
  -1  -7   0    7652     428                                                        9978    7.25   -1.13  1.0000
  -8   2   0    2079     190                                                        3039   -5.29    3.82  1.0000
   6  -8   0    2122     185                                                        3105   -5.28    4.27  1.0000
  -2  -6   0    2324     224                                                        3278   -5.18   -2.27  1.0000
   5  -8   0    1682     146                                                        1716   -0.17    1.98  1.0000
  -8   3   0    1774     145                                                        1811   -0.18    2.34  1.0000
  -3  -5   0    2024     189                                                        2066   -0.18   -2.34  1.0000
   4  -8   0    2392     282                                                        6215   17.50    0.62  1.0000
  -4  -4   0    2639     314                                                        6626   17.48   -2.35  1.0000
   8  -4   0    2473     281                                                        6335   17.43   -1.50  1.0000
  -8   5   0    1709     132                                                        1732   -0.11   -1.63  1.0000
   3  -8   0    1926     165                                                        1959   -0.15   -2.11  1.0000
  -5  -3   0    1763     172                                                        1817   -0.34    1.45  1.0000
   8  -5   0    1713     142                                                        1736   -0.11    1.63  1.0000
   2  -8   0    1818     199                                                        2718   -5.35   -3.30  1.0000
   2  -8   0    2087     173                                                        3046   -5.35   -3.30  1.0000
  -8   6   0    1749     160                                                        2649   -5.31   -4.15  1.0000
  -6  -2   0    1905     205                                                        2830   -5.27    4.03  1.0000
   8  -6   0    1871     172                                                        2800   -5.31    4.15  1.0000
   1  -8   0    7894     379                                                       10182    7.05   -0.42  1.0000
  -8   7   0    7868     381                                                       10173    7.08   -2.03  1.0000
   1  -8   0    8024     427                                                       10330    7.05   -0.42  1.0000
  -7  -1   0    7838     419                                                       10221    7.33    1.65  1.0000
   8  -7   0    7586     383                                                        9852    7.08    2.03  1.0000
   0  -8   0    2846     206                                                        2351    2.92    1.90  1.0000
   0  -8   0    2684     137                                                        2204    2.92    1.90  1.0000
  -8   0   0    2403     179                                                        1920    3.14   -2.02  1.0000
   8  -8   0    2449     151                                                        1963    3.18   -2.47  1.0000
   8  -9   0     356      75                                                         152    3.83   -0.43  1.0000
  -9   1   0     712     108                                                         420    3.63   -0.31  1.0000
  -1  -8   0     621     117                                                         354    3.59    0.44  1.0000
  -1  -8   0     597      72                                                         336    3.59    0.44  1.0000
  -9   2   0    6401     276                                                        5622   -2.97    1.46  1.0000
   7  -9   0    5864     252                                                        5129   -2.92    1.29  1.0000
  -2  -7   0    6330     298                                                        5554   -2.97   -1.28  1.0000
   6  -9   0     154      77                                                         264   10.85    6.99  1.0000
  -9   3   0     274      68                                                          91   12.55    6.89  1.0000
  -3  -6   0     246      88                                                          97   11.82   -6.93  1.0000
   5  -9   0     242      82                                                         270   -2.68    5.16  1.0000
  -9   4   0     251      66                                                         199   -1.76    2.53  1.0000
  -4  -5   0     270      89                                                         207   -1.66   -1.99  1.0000
   9  -4   0     284      79                                                         230   -1.76   -2.53  1.0000
   4  -9   0     273      82                                                         215   -1.92   -2.60  1.0000
  -9   5   0     205      60                                                         218   -2.90   -5.20  1.0000
   9  -5   0     196      75                                                         206   -2.90    5.20  1.0000
  -5  -4   0     332     109                                                         386   -2.68    5.17  1.0000
   3  -9   0     137      82                                                         345   12.31   -6.96  1.0000
   3  -9   0     248      77                                                         109   12.31   -6.96  1.0000
  -9   6   0     177      66                                                         207   11.32   -7.61  1.0000
   9  -6   0     181      69                                                         197   11.32    7.61  1.0000
  -6  -3   0     167      96                                                         206   10.91    7.09  1.0000
   2  -9   0    5672     278                                                        4946   -2.95   -1.65  1.0000
   2  -9   0    5810     239                                                        5075   -2.95   -1.65  1.0000
  -9   7   0    6446     247                                                        5663   -2.98   -1.69  1.0000
  -7  -2   0    6315     294                                                        5574   -2.84    1.80  1.0000
   9  -7   0    5795     244                                                        5053   -2.98    1.69  1.0000
   1  -9   0     499      69                                                         261    3.62   -0.02  1.0000
   1  -9   0     606     111                                                         340    3.62   -0.02  1.0000
  -9   8   0     485      73                                                         240    3.88   -0.79  1.0000
   9  -8   0     517      77                                                         263    3.88    0.79  1.0000
  -8  -1   0     409      96                                                         190    3.78    0.31  1.0000
   0  -9   0    3295     153                                                        2432    4.73   -0.29  1.0000
   0  -9   0    3576     234                                                        2675    4.73   -0.29  1.0000
  -9   0   0    3284     204                                                        2428    4.70    0.28  1.0000
   9  -9   0    3423     175                                                        2559    4.64    0.23  1.0000
 -10   1   0   12071     545                                                       13337    3.27    1.15  1.0000
   9 -10   0   12243     518                                                       13545    3.35    0.86  1.0000
  -1  -9   0   13038     522                                                       14393    3.36   -1.34  1.0000
  -1  -9   0   12100     571                                                       13406    3.36   -1.34  1.0000
   8 -10   0    6570     310                                                        6987   -1.48   -0.77  1.0000
 -10   2   0    6248     329                                                        6671   -1.54   -0.58  1.0000
  -2  -8   0    6629     356                                                        7062   -1.53    0.23  1.0000
   7 -10   0     434     109                                                         662    2.78    2.07  1.0000
 -10   3   0     616     125                                                         906    3.00    1.88  1.0000
  -3  -7   0     542     148                                                         803    2.88   -1.75  1.0000
   6 -10   0    3860     213                                                        3472    1.96    2.24  1.0000
 -10   4   0    3931     211                                                        3482    2.19    1.52  1.0000
  -4  -6   0    3503     250                                                        3082    2.17   -1.48  1.0000
   5 -10   0    5000     252                                                        4363   -2.73   -0.20  1.0000
  -5  -5   0    5449     276                                                        4805   -2.64    1.13  1.0000
  10  -5   0    4993     236                                                        4353   -2.75    0.82  1.0000
   4 -10   0    4197     233                                                        3736    2.19   -1.77  1.0000
 -10   6   0    3672     194                                                        3255    2.17   -2.41  1.0000
  -6  -4   0    4148     253                                                        3745    1.97    2.28  1.0000
  10  -6   0    3777     200                                                        3354    2.17    2.41  1.0000
   3 -10   0     585     114                                                         858    2.89   -1.92  1.0000
 -10   7   0     501     102                                                         741    2.72   -2.19  1.0000
   3 -10   0     557     133                                                         824    2.89   -1.92  1.0000
  10  -7   0     537     108                                                         785    2.72    2.19  1.0000
  -7  -3   0     472     131                                                         705    2.75    1.69  1.0000
   2 -10   0    6220     301                                                        6643   -1.54   -0.04  1.0000
 -10   8   0    6769     311                                                        7218   -1.57    0.59  1.0000
   2 -10   0    7515     362                                                        7980   -1.54   -0.04  1.0000
  -8  -2   0    6444     350                                                        6891   -1.60   -0.31  1.0000
  10  -8   0    6923     316                                                        7377   -1.57   -0.59  1.0000
   1 -10   0   11588     470                                                       12846    3.31   -1.22  1.0000
   1 -10   0   11219     529                                                       12457    3.31   -1.22  1.0000
 -10   9   0   11459     479                                                       12719    3.35   -1.05  1.0000
  -9  -1   0   11494     529                                                       12796    3.45    0.82  1.0000
  10  -9   0   11207     479                                                       12453    3.35    1.05  1.0000
   0 -10   0    6383     333                                                        5769    2.31    0.61  1.0000
 -10  10   0    6915     281                                                        6314    2.16   -0.04  1.0000
  10 -10   0    6280     283                                                        5708    2.16    0.04  1.0000
 -10   0   0    5735     310                                                        5170    2.24   -0.26  1.0000
  10 -11   0     160      93                                                         233    1.53   -0.38  1.0000
 -11   1   0     125     103                                                         191    1.54    0.07  1.0000
  -1 -10   0     195     120                                                         273    1.49   -0.43  1.0000
 -11   2   0     197     100                                                         186    0.24    0.08  1.0000
   9 -11   0     463      99                                                         449    0.19    0.02  1.0000
  -2  -9   0     236     125                                                         225    0.21   -0.23  1.0000
   8 -11   0     117      81                                                         195   -1.37   -2.25  1.0000
 -11   3   0      80      86                                                         149   -1.41   -2.45  1.0000
  -3  -8   0      27     108                                                          66   -1.48    2.43  1.0000
   7 -11   0     317     110                                                         586    3.74    0.27  1.0000
 -11   4   0     382     114                                                         663    3.58    0.97  1.0000
  -4  -7   0     456     155                                                         766    3.67   -0.71  1.0000
   6 -11   0     809     125                                                         833   -0.20    1.02  1.0000
  -5  -6   0     762     154                                                         780   -0.19   -0.32  1.0000
   5 -11   0     936     132                                                         961   -0.23   -0.59  1.0000
 -11   6   0     937     121                                                         972   -0.27   -1.29  1.0000
  -6  -5   0     726     151                                                         752   -0.24    1.14  1.0000
  11  -6   0     889     126                                                         923   -0.27    1.29  1.0000
   4 -11   0     411     129                                                         701    3.61   -0.66  1.0000
   4 -11   0     378     112                                                         658    3.61   -0.66  1.0000
 -11   7   0     375     105                                                         658    3.68    0.20  1.0000
  11  -7   0     316     108                                                         580    3.68   -0.20  1.0000
  -7  -4   0     424     146                                                         724    3.69   -0.02  1.0000
   3 -11   0      69     100                                                         137   -1.43    2.68  1.0000
   3 -11   0      38      70                                                          86   -1.43    2.68  1.0000
 -11   8   0      55      70                                                         109   -1.28    2.63  1.0000
  -8  -3   0      97     106                                                         178   -1.49   -2.53  1.0000
  11  -8   0      36      72                                                          79   -1.28   -2.63  1.0000
   2 -11   0     248     101                                                         231    0.33   -0.01  1.0000
 -11   9   0     178      77                                                         166    0.26    0.23  1.0000
  -9  -2   0     357     125                                                         347    0.16    0.04  1.0000
  11  -9   0     277      91                                                         262    0.26   -0.23  1.0000
 -11  10   0     175      80                                                         256    1.61    0.17  1.0000
   1 -11   0     149     116                                                         219    1.51   -0.45  1.0000
  11 -10   0     252      90                                                         347    1.61   -0.17  1.0000
 -10  -1   0     138     109                                                         205    1.51   -0.05  1.0000
 -11  11   0     545     110                                                         670    1.49   -0.13  1.0000
   0 -11   0     419     138                                                         527    1.46    0.30  1.0000
 -11   0   0     499     147                                                         613    1.42    0.07  1.0000
  11 -11   0     784     130                                                         933    1.49    0.13  1.0000
 -12   1   0     995     174                                                        1182   -1.66    0.09  1.0000
  11 -12   0     922     151                                                        1112   -1.74   -0.22  1.0000
  -1 -11   0     559     158                                                         700   -1.64    0.37  1.0000
 -12   2   0       3      90                                                         -67    0.71    0.77  1.0000
  -2 -10   0       2     123                                                         -21    0.76   -0.23  1.0000
 -12   3   0       6      94                                                          -1    1.39    0.06  1.0000
   9 -12   0       7      83                                                          26    1.38   -0.18  1.0000
  -3  -9   0      98     122                                                         150    1.37    0.13  1.0000
   8 -12   0    2341     198                                                        2448    0.64   -0.40  1.0000
 -12   4   0    2348     205                                                        2447    0.59   -0.48  1.0000
  -4  -8   0    2120     231                                                        2230    0.69    0.12  1.0000
 -12   5   0     227      94                                                         281   -0.90   -1.12  1.0000
   7 -12   0     311     106                                                         360   -0.77    0.13  1.0000
  -5  -7   0      60     118                                                          85   -0.85    0.46  1.0000
   6 -12   0    8605     468                                                       11064    7.26    0.50  1.0000
  -6  -6   0    8352     500                                                       10770    7.25    0.13  1.0000
   5 -12   0     448     116                                                         517   -0.90    0.47  1.0000
   5 -12   0     330     102                                                         390   -0.90    0.47  1.0000
 -12   7   0     348     100                                                         410   -0.92    0.12  1.0000
  12  -7   0     328     100                                                         388   -0.92   -0.12  1.0000
  -7  -5   0     458     135                                                         518   -0.78    0.38  1.0000
   4 -12   0    2398     203                                                        2500    0.60    0.37  1.0000
   4 -12   0    2206     221                                                        2304    0.60    0.37  1.0000
 -12   8   0    2557     190                                                        2671    0.64    0.69  1.0000
  12  -8   0    2521     195                                                        2634    0.64   -0.69  1.0000
  -8  -4   0    2438     249                                                        2547    0.64   -0.09  1.0000
   3 -12   0       7      96                                                          -2    1.50    0.22  1.0000
 -12   9   0       6      65                                                         -56    1.44    0.26  1.0000
  12  -9   0       0      74                                                           5    1.44   -0.26  1.0000
  -9  -3   0       6      85                                                         -79    1.35   -0.42  1.0000
 -12  10   0       3      69                                                         -44    0.78   -0.58  1.0000
   2 -12   0     233     120                                                         200    0.77   -0.52  1.0000
 -10  -2   0      35     115                                                          22    0.72    0.07  1.0000
  12 -10   0      73      76                                                          54    0.78    0.58  1.0000
   1 -12   0     809     170                                                         984   -1.71   -0.02  1.0000
 -11  -1   0     705     166                                                         859   -1.61    0.03  1.0000
   0 -12   0    2105     231                                                        1791   -2.09   -0.25  1.0000
 -12   0   0    2627     246                                                        2275   -2.08    0.60  1.0000
 -13   1   0     999     195                                                        1250   -2.19    0.01  1.0000
  -1 -12   0     826     204                                                        1054   -2.17    0.06  1.0000
 -13   2   0      28     107                                                         -58   -3.07   -0.02  1.0000
  -2 -11   0      28     113                                                         -91   -3.11   -0.05  1.0000
  10 -13   0    1928     181                                                        1759   -1.18    1.17  1.0000
 -13   3   0    2131     217                                                        1964   -1.11    1.01  1.0000
  -3 -10   0    1792     230                                                        1620   -1.22   -0.38  1.0000
   9 -13   0    1881     188                                                        1952   -0.43    1.20  1.0000
 -13   4   0    1650     192                                                        1721   -0.48    1.14  1.0000
  -4  -9   0    1558     214                                                        1625   -0.46   -1.30  1.0000
   8 -13   0     146     107                                                         202   -1.25    0.19  1.0000
 -13   5   0     310     112                                                         382   -1.13   -0.45  1.0000
  -5  -8   0     121     130                                                         168   -1.15    0.02  1.0000
   7 -13   0    3652     235                                                        3167    2.43   -0.31  1.0000
  -6  -7   0    3215     271                                                        2753    2.48    0.09  1.0000
 -13   7   0    3407     218                                                        2938    2.44    0.57  1.0000
   6 -13   0    3703     256                                                        3193    2.54    0.25  1.0000
  -7  -6   0    4000     296                                                        3500    2.39   -0.16  1.0000
  13  -7   0    3436     223                                                        2965    2.44   -0.57  1.0000
 -13   8   0     274     101                                                         339   -1.09   -0.22  1.0000
   5 -13   0     132     111                                                         183   -1.18    0.10  1.0000
  13  -8   0     366     107                                                         441   -1.09    0.22  1.0000
  -8  -5   0     208     140                                                         265   -1.07    0.33  1.0000
   4 -13   0    1834     212                                                        1906   -0.43   -1.66  1.0000
 -13   9   0    1758     178                                                        1841   -0.51   -1.56  1.0000
  -9  -4   0    1847     234                                                        1913   -0.39    1.45  1.0000
  13  -9   0    2100     191                                                        2191   -0.51    1.56  1.0000
   3 -13   0    1631     194                                                        1470   -1.20   -0.49  1.0000
 -10  -3   0    1740     215                                                        1570   -1.23    0.59  1.0000
   2 -13   0      29     111                                                         -53   -3.17   -0.09  1.0000
 -11  -2   0      26     115                                                        -130   -2.99    0.19  1.0000
   1 -13   0    1306     226                                                        1589   -2.18    0.00  1.0000
 -12  -1   0    1237     218                                                        1506   -2.12   -0.07  1.0000
   0 -13   0     945     185                                                         762    1.84    0.33  1.0000
 -13   0   0     779     164                                                         613    1.85   -0.59  1.0000
 -14   1   0    3952     335                                                        3993    0.18    0.64  1.0000
  -1 -13   0    3655     346                                                        3670    0.07   -0.16  1.0000
 -14   2   0     468     144                                                         329   -2.28   -1.13  1.0000
  -2 -12   0      21     123                                                         -21   -2.30    1.36  1.0000
 -14   3   0     838     182                                                        1070   -2.19   -0.27  1.0000
  -3 -11   0    1067     226                                                        1331   -2.24    0.01  1.0000
 -14   4   0     705     148                                                         560    1.87    1.63  1.0000
  -4 -10   0     487     163                                                         375    2.06   -2.77  1.0000
 -14   5   0    1878     206                                                        1853   -0.17   -0.13  1.0000
   9 -14   0    1653     191                                                        1615   -0.28    0.83  1.0000
  -5  -9   0    1554     219                                                        1527   -0.21   -0.53  1.0000
   8 -14   0     450     115                                                         222   -4.14   -1.90  1.0000
 -14   6   0      60      56                                                         -17   -4.06   -2.03  1.0000
  -6  -8   0     386     144                                                         177   -3.97    1.46  1.0000
 -14   7   0    7404     375                                                        7605    0.68    0.13  1.0000
   7 -14   0    7480     389                                                        7713    0.78    0.32  1.0000
  -7  -7   0    7565     454                                                        7772    0.69    0.03  1.0000
   6 -14   0     472     123                                                         246   -4.09    2.06  1.0000
  14  -8   0     390     102                                                         187   -4.14   -2.24  1.0000
  -8  -6   0     212     143                                                          63   -4.08   -1.71  1.0000
   5 -14   0    1644     198                                                        1625   -0.14   -0.04  1.0000
  -9  -5   0    1672     221                                                        1650   -0.17    0.89  1.0000
   4 -14   0     329     132                                                         231    2.03   -2.56  1.0000
 -10  -4   0     432     136                                                         334    2.23    3.45  1.0000
   3 -14   0    1012     207                                                        1282   -2.34    0.20  1.0000
 -11  -3   0    1008     214                                                        1271   -2.28    0.37  1.0000
   2 -14   0     335     131                                                         220   -2.39    1.44  1.0000
 -12  -2   0      18     135                                                         -12   -2.38   -0.64  1.0000
   1 -14   0    3892     337                                                        3945    0.24   -0.44  1.0000
 -13  -1   0    3996     339                                                        4003    0.03   -0.40  1.0000
   0 -14   0     555     170                                                         465    1.16   -0.43  1.0000
 -14   0   0     529     171                                                         449    1.07    0.55  1.0000
 -15   1   0    1584     238                                                        1624   -0.26   -1.12  1.0000
  -1 -14   0    1458     227                                                        1516   -0.41    1.08  1.0000
 -15   2   0       7     136                                                          42   -0.47   -2.18  1.0000
  -2 -13   0      37     142                                                         105   -0.41    2.41  1.0000
 -15   3   0     382     148                                                         378    0.11    1.04  1.0000
  -3 -12   0     409     161                                                         389    0.34   -0.88  1.0000
 -15   4   0    2376     265                                                        2781    2.33    0.59  1.0000
  -4 -11   0    2151     308                                                        2559    2.45   -0.44  1.0000
 -15   5   0     229     126                                                         228    0.04   -0.34  1.0000
  -5 -10   0      27     130                                                          27    0.01    0.01  1.0000
 -15   6   0     909     148                                                         767    1.65   -2.05  1.0000
  -6  -9   0     785     189                                                         643    1.68    1.61  1.0000
   8 -15   0     598     156                                                         847   -2.69   -1.22  1.0000
  -7  -8   0     662     199                                                         911   -2.58    0.95  1.0000
   7 -15   0     992     183                                                        1293   -2.57    1.10  1.0000
  -8  -7   0     801     206                                                        1076   -2.59   -1.13  1.0000
   6 -15   0     719     154                                                         594    1.72    2.50  1.0000
  -9  -6   0     744     174                                                         611    1.61   -1.66  1.0000
   5 -15   0     423     144                                                         420    0.04   -0.12  1.0000
 -10  -5   0     379     152                                                         370    0.14   -0.03  1.0000
   4 -15   0    2016     263                                                        2405    2.40   -1.03  1.0000
 -11  -4   0    2264     298                                                        2696    2.54    0.44  1.0000
   3 -15   0     173     146                                                         164    0.24   -1.09  1.0000
 -12  -3   0      90     149                                                          84    0.19    0.86  1.0000
   2 -15   0      17     134                                                           0   -0.18    2.41  1.0000
 -13  -2   0       9     128                                                         -25   -0.97   -1.49  1.0000
   1 -15   0    1567     256                                                        1598   -0.19    1.13  1.0000
 -14  -1   0    1488     234                                                        1532   -0.31   -1.11  1.0000
   0 -15   0     460     185                                                         508    0.63   -0.53  1.0000
 -15   0   0     363     175                                                         413    0.74    0.47  1.0000
 -16   1   0     249     161                                                         148   -2.12   -0.29  1.0000
  -1 -15   0     290     178                                                         177   -2.19    0.46  1.0000
 -16   2   0      12     135                                                         -93   -1.76   -1.07  1.0000
  -2 -14   0      14     151                                                          52   -1.90    0.80  1.0000
 -16   3   0      24     140                                                          54    1.38   -1.31  1.0000
  -3 -13   0     124     172                                                         184    1.33    1.03  1.0000
 -16   4   0       1     107                                                        -298    0.54    0.42  1.0000
  -4 -12   0     159     156                                                         137    0.58   -0.44  1.0000
  -5 -11   0     257     178                                                         297   -0.65    1.17  1.0000
  -6 -10   0     217     174                                                         273    1.03    0.66  1.0000
  -7  -9   0      36     149                                                         209   -3.97    3.74  1.0000
  -8  -8   0     207     177                                                         335    2.28   -0.03  1.0000
   7 -16   0       6     119                                                          73   -4.00    3.71  1.0000
  -9  -7   0      90     151                                                         -49   -4.01   -3.82  1.0000
   6 -16   0     355     154                                                         427    1.02    1.05  1.0000
 -10  -6   0     595     196                                                         684    0.98   -0.82  1.0000
   5 -16   0     369     150                                                         413   -0.56    1.35  1.0000
 -11  -5   0     214     174                                                         241   -0.49   -1.05  1.0000
   4 -16   0     137     144                                                         119    0.61   -0.86  1.0000
 -12  -4   0       3     149                                                         -16    0.44    0.84  1.0000
   3 -16   0      30     147                                                          64    1.41    1.03  1.0000
 -13  -3   0      28     146                                                          59    1.36   -0.82  1.0000
   2 -16   0      99     157                                                         193   -1.41    1.90  1.0000
 -14  -2   0       1     151                                                          21   -1.30   -2.70  1.0000
   1 -16   0     393     172                                                         270   -2.03    0.79  1.0000
 -15  -1   0     436     166                                                         305   -2.00   -0.19  1.0000
   0 -16   0       9     162                                                         -46   -1.70   -0.19  1.0000
 -16   0   0     163     174                                                         249   -1.76    0.21  1.0000
 -17   1   0     147     172                                                         165   -0.43    0.11  1.0000
  -1 -16   0       1     169                                                         -94   -0.43    0.16  1.0000
 -17   2   0      27     162                                                         -50   -3.01   -0.21  1.0000
  -2 -15   0      54     175                                                         155   -2.97   -0.12  1.0000
  -3 -14   0     352     194                                                         342    0.20   -0.43  1.0000
  -4 -13   0     243     187                                                         293    0.87   -0.68  1.0000
  -5 -12   0     671     216                                                         758   -0.91   -1.10  1.0000
  -6 -11   0    1348     266                                                        1389    0.31    0.76  1.0000
  -7 -10   0       0     133                                                         -86   -0.03    0.00  1.0000
  -8  -9   0     129     176                                                         184   -1.28   -0.13  1.0000
  -9  -8   0       5     141                                                         -53   -1.27   -0.14  1.0000
 -10  -7   0     249     187                                                         254   -0.08   -0.12  1.0000
   6 -17   0    1153     208                                                        1201    0.39    0.96  1.0000
 -11  -6   0    1323     233                                                        1354    0.24   -0.49  1.0000
   5 -17   0     542     176                                                         620   -0.90   -1.09  1.0000
 -12  -5   0     426     187                                                         499   -0.97    1.00  1.0000
   4 -17   0     363     176                                                         429    0.94   -0.76  1.0000
 -13  -4   0     248     182                                                         305    0.99    0.66  1.0000
   3 -17   0       0     143                                                         -46    0.18   -0.16  1.0000
 -14  -3   0       1     162                                                          -9    0.18    0.68  1.0000
   2 -17   0      77     165                                                         193   -2.94    0.51  1.0000
 -15  -2   0      23     154                                                        -177   -2.74   -0.56  1.0000
   1 -17   0      21     174                                                          27   -0.35    0.42  1.0000
 -16  -1   0       1     157                                                        -123   -0.40   -0.50  1.0000
  -4 -14   0       9     182                                                         -60    1.76   -0.34  1.0000
  -5 -13   0      73     174                                                           0    2.84   -4.11  1.0000
  -6 -12   0     501     209                                                         552    0.57   -1.09  1.0000
  -7 -11   0    1692     283                                                        1881   -1.27    1.38  1.0000
  -8 -10   0     161     168                                                          61   -2.89    0.86  1.0000
  -9  -9   0     199     193                                                         410    3.50   -1.20  1.0000
 -10  -8   0     179     181                                                          68   -3.05   -1.10  1.0000
 -11  -7   0    2170     335                                                        2375   -1.25   -0.58  1.0000
 -12  -6   0       4     180                                                           0    0.54    1.05  1.0000
   5 -18   0      65     160                                                         211    2.73   -4.11  1.0000
 -13  -5   0      28     163                                                         107    2.23    4.03  1.0000
   4 -18   0     123     161                                                          66    1.74   -0.39  1.0000
 -14  -4   0       9     165                                                         -31    1.68    0.38  1.0000
   3 -18   0      11     152                                                        -131   -1.90    0.30  1.0000
 -15  -3   0      10     155                                                        -175   -1.78   -0.40  1.0000
   0   1  -1  141002     962                                                       31656  115.75    6.41  1.0000
   1  -1  -1  140237     967                                                       31947  116.56  -21.53  1.0000
   0  -1   1  140295     962                                                       31321  115.75   -6.41  1.0000
   1   0   1  141230     961                                                       31826  115.71    7.85  1.0000
   0  -1  -1  137242     991                                                       31055 -116.03   22.88  1.0000
   1   0  -1  141602     963                                                       32290 -115.50   10.24  1.0000
   0  -1  -1  137828     962                                                       31341 -116.03   22.88  1.0000
  -1   0   1  139627     962                                                       31346 -115.50  -10.24  1.0000
   3  -2  -1    7007     127                                                        2522  -19.62   -1.81  1.0000
  -2  -1  -1    7618     136                                                        2692  -20.80   -2.83  1.0000
   1  -3   1    7102     120                                                        2444  -20.46   -2.83  1.0000
  -3   2   1    7110     126                                                        2584  -19.62    1.81  1.0000
  -2   0  -1     247      77                                                        1391   30.90   -2.45  1.0000
   2  -2  -1     102      91                                                        1849   31.05    0.36  1.0000
   0  -2   1     227      85                                                        1627   31.90    5.59  1.0000
  -2   2  -1     127      63                                                        1647  -30.28    1.61  1.0000
   0  -2  -1     178      85                                                        1621  -31.04   -4.47  1.0000
   2   0  -1     115      91                                                        1667  -30.15   -0.53  1.0000
   0  -2  -1     237      90                                                        1461  -31.04   -4.47  1.0000
   2  -2   1     119      64                                                        1677  -30.28   -1.61  1.0000
  -2   0   1     130      89                                                        1612  -30.15    0.53  1.0000
  -1  -2  -1    7111     126                                                        2580   19.64    1.64  1.0000
   3  -1  -1    7105     132                                                        2542   19.82    1.05  1.0000
  -1  -2  -1    7149     144                                                        2603   19.64    1.64  1.0000
   2  -3   1    7115     108                                                        2435   20.74    4.91  1.0000
  -3   1   1    7457     133                                                        2754   19.82   -1.05  1.0000
   5  -3  -1     274      59                                                         140   -2.91    1.38  1.0000
  -3  -2  -1     210      60                                                         138   -1.73    1.58  1.0000
  -5   3   1     251      58                                                         123   -2.91   -1.38  1.0000
   2  -5   1     381      62                                                         220   -2.78   -0.70  1.0000
   4  -3  -1    1840     243                                                        5945  -19.96   -2.34  1.0000
  -3  -1  -1    2499     274                                                        6892  -19.32   -0.26  1.0000
   1  -4   1    2139     244                                                        6163  -18.78   -2.71  1.0000
  -4   3   1    1958     243                                                        6157  -19.96    2.34  1.0000
  -3   0  -1    2426     546                                                       17567  -48.15    8.67  1.0000
   3  -3  -1    1932     545                                                       16526  -48.15   13.56  1.0000
   0  -3   1    1880     546                                                       16653  -49.95   -4.77  1.0000
   0  -3   1    1844     527                                                       16546  -49.95   -4.77  1.0000
   2  -3  -1    7303     126                                                        2549  -20.50   -2.01  1.0000
  -3   1  -1    6899     109                                                        2410  -20.05    4.27  1.0000
  -1  -2   1    7225     131                                                        2570  -20.31   -4.72  1.0000
   1  -3  -1    7501     128                                                        2761   19.92   -0.40  1.0000
  -3   2  -1    6795     100                                                        2394   19.82   -4.74  1.0000
   1  -3  -1    7234     136                                                        2600   19.92   -0.40  1.0000
   3  -2   1    6695      99                                                        2334   19.82    4.74  1.0000
  -2  -1   1    6735     125                                                        2269   20.42    5.28  1.0000
   0  -3  -1    2151     569                                                       17132   49.40   -1.82  1.0000
   0  -3  -1    2075     568                                                       16917   49.40   -1.82  1.0000
  -3   0   1    2644     568                                                       17823   48.00    0.77  1.0000
   3  -3   1    2267     534                                                       17033   48.22   -5.93  1.0000
  -1  -3  -1    1690     243                                                        5686   20.00    2.31  1.0000
  -1  -3  -1    2286     271                                                        6743   20.00    2.31  1.0000
   4  -1  -1    1679     243                                                        5621   19.87    1.11  1.0000
  -4   1   1    1917     243                                                        6050   19.87   -1.11  1.0000
   3  -4   1    1882     217                                                        6081   20.03    4.81  1.0000
  -2  -3  -1     300      73                                                         162    2.78   -1.03  1.0000
   5  -2  -1     343      66                                                         225    2.09    0.71  1.0000
   3  -5   1     210      49                                                         100    2.62    0.07  1.0000
  -5   2   1     265      58                                                         163    2.09   -0.71  1.0000
   7  -4  -1    4075     175                                                        2639    7.30   -0.72  1.0000
  -4  -3  -1    4355     187                                                        2742    7.97   -0.40  1.0000
   3  -7   1    3890     165                                                        2559    7.39    4.45  1.0000
  -7   4   1    4308     170                                                        2827    7.30    0.72  1.0000
  -4  -2  -1     602     114                                                         990    7.08   15.78  1.0000
   6  -4  -1     925     108                                                        1011    3.74    9.15  1.0000
  -6   4   1     957     104                                                        1049    3.74   -9.15  1.0000
   2  -6   1    1152     112                                                        1234    2.57   -7.74  1.0000
  -4  -1  -1      98      56                                                          90   -7.47    3.94  1.0000
   5  -4  -1     130      54                                                          73   -9.95   -4.20  1.0000
  -5   4   1     113      55                                                          93   -9.95    4.20  1.0000
   1  -5   1     181      60                                                          36  -10.33    3.72  1.0000
  -4   0  -1    8307     268                                                        6735   -5.32    0.75  1.0000
   4  -4  -1    8839     266                                                        7176   -5.68    3.86  1.0000
   0  -4   1    8344     271                                                        6857   -5.46    5.42  1.0000
   0  -4   1    8297     233                                                        6814   -5.46    5.42  1.0000
   3  -4  -1    1755     241                                                        5683  -19.48   -3.51  1.0000
  -1  -3   1    2119     246                                                        6166  -18.86   -3.68  1.0000
   1  -4  -1    2059     251                                                        6255   19.69    1.48  1.0000
  -4   3  -1    1859     217                                                        6100   20.37   -3.39  1.0000
   1  -4  -1    1760     261                                                        5725   19.69    1.48  1.0000
   4  -3   1    1843     219                                                        6072   20.37    3.39  1.0000
  -3  -1   1    2107     258                                                        6660   20.81    2.81  1.0000
   0  -4  -1    8250     280                                                        6769    5.35   -4.69  1.0000
   0  -4  -1    8545     267                                                        7037    5.35   -4.69  1.0000
  -4   0   1    8802     278                                                        7163    5.38    0.69  1.0000
   4  -4   1    8398     243                                                        6830    5.64   -4.89  1.0000
   5  -1  -1      90      65                                                         144   10.04   -4.87  1.0000
  -1  -4  -1      94      54                                                         129   10.48   -4.30  1.0000
  -1  -4  -1     107      70                                                         110   10.48   -4.30  1.0000
  -5   1   1     208      59                                                          28   10.04    4.87  1.0000
   4  -5   1     111      44                                                         117   10.63    4.65  1.0000
   6  -2  -1     861     121                                                        1139   -4.14  -11.50  1.0000
  -2  -4  -1     980     125                                                        1016   -4.00   -8.66  1.0000
  -2  -4  -1    1099     110                                                        1155   -4.00   -8.66  1.0000
  -6   2   1     784     112                                                        1026   -4.14   11.50  1.0000
   4  -6   1     971      97                                                        1070   -3.18    8.77  1.0000
   7  -3  -1    5133     193                                                        3584   -7.08   -2.59  1.0000
  -3  -4  -1    3516     185                                                        2390   -6.44   -3.88  1.0000
   4  -7   1    4258     164                                                        2864   -7.04    2.62  1.0000
  -7   3   1    4102     170                                                        2729   -7.08    2.59  1.0000
   9  -5  -1    2194     198                                                        3009   -4.67    0.99  1.0000
  -5  -4  -1    2549     222                                                        3429   -4.58    3.08  1.0000
  -9   5   1    2633     201                                                        3519   -4.67   -0.99  1.0000
   4  -9   1    2358     196                                                        3212   -4.71   -1.59  1.0000
   8  -5  -1     225      67                                                          58   -8.48   -2.34  1.0000
  -5  -3  -1     348      84                                                         190   -7.58    3.13  1.0000
   3  -8   1     159      73                                                         126  -10.49    3.05  1.0000
  -8   5   1     233      61                                                          73   -8.48    2.34  1.0000
  -5  -2  -1    4019     229                                                        4405    1.55    4.25  1.0000
   7  -5  -1    4018     213                                                        4148    0.57    1.79  1.0000
  -7   5   1    4407     213                                                        4544    0.57   -1.79  1.0000
   2  -7   1    4341     229                                                        4412    0.30   -1.33  1.0000
  -5  -1  -1    6175     273                                                        6204    0.39    5.78  1.0000
   6  -5  -1    5847     255                                                        6063   -0.68    3.05  1.0000
   1  -6   1    5782     228                                                        5995   -0.67   -3.17  1.0000
   1  -6   1    5556     266                                                        5765   -0.67   -3.17  1.0000
  -6   5   1    5944     254                                                        6162   -0.68   -3.05  1.0000
   5  -5  -1     100      57                                                          90    0.32    1.67  1.0000
  -5   0  -1     129      58                                                         110    0.60    2.03  1.0000
   0  -5   1       4      58                                                         -10   -0.09   -1.09  1.0000
   0  -5   1      81      36                                                          84   -0.09   -1.09  1.0000
  -5   1  -1     163      50                                                          46   -9.93   -4.30  1.0000
   4  -5  -1     223      55                                                          17   -9.96   -4.26  1.0000
  -1  -4   1     117      64                                                          75  -10.18    3.33  1.0000
  -5   2  -1     131      44                                                          39   -3.03    0.23  1.0000
   3  -5  -1     266      58                                                         147   -2.49    0.77  1.0000
  -2  -3   1     234      68                                                         119   -2.62   -1.01  1.0000
  -5   3  -1     296      47                                                         170    2.45    0.44  1.0000
   2  -5  -1     328      70                                                         191    2.51    0.15  1.0000
   5  -3   1     304      50                                                         176    2.45   -0.44  1.0000
  -3  -2   1     285      70                                                         140    2.97   -0.58  1.0000
   1  -5  -1     115      72                                                          92   10.62   -3.78  1.0000
   1  -5  -1     114      56                                                          93   10.62   -3.78  1.0000
  -5   4  -1      81      44                                                         151   10.52   -4.14  1.0000
  -4  -1   1      93      68                                                         120   10.85    3.43  1.0000
   5  -4   1     195      41                                                          35   10.52    4.14  1.0000
   0  -5  -1     124      53                                                         115   -0.29   -2.20  1.0000
   0  -5  -1      39      71                                                          27   -0.29   -2.20  1.0000
   5  -5   1      29      42                                                          18   -0.35    1.81  1.0000
  -5   0   1     109      66                                                         100   -0.29    2.19  1.0000
  -1  -5  -1    6077     252                                                        6101    0.04   -1.88  1.0000
  -1  -5  -1    5801     277                                                        5824    0.04   -1.88  1.0000
   5  -6   1    6113     239                                                        6232    0.37    2.30  1.0000
  -6   1   1    6113     273                                                        6145    0.06    2.13  1.0000
   7  -2  -1    4523     232                                                        4690   -0.63   -2.59  1.0000
  -2  -5  -1    4305     215                                                        4411   -0.35   -3.13  1.0000
  -2  -5  -1    3833     234                                                        3932   -0.35   -3.13  1.0000
  -7   2   1    4597     230                                                        4765   -0.63    2.59  1.0000
   5  -7   1    4344     203                                                        4432   -0.31    2.41  1.0000
  -3  -5  -1     199      92                                                         110    9.20   -5.21  1.0000
   8  -3  -1     211      79                                                         191    9.14   -4.31  1.0000
  -8   3   1     299      66                                                         -23    9.14    4.31  1.0000
   5  -8   1     196      64                                                          80    9.46    4.28  1.0000
   9  -4  -1    2792     211                                                        3699    4.67    0.38  1.0000
  -4  -5  -1    2138     219                                                        2957    4.69    2.27  1.0000
   5  -9   1    2394     196                                                        3297    4.96   -0.48  1.0000
  -9   4   1    2347     197                                                        3184    4.67   -0.38  1.0000
  11  -6  -1    4230     251                                                        4207    0.12    0.80  1.0000
  -6  -5  -1    5000     292                                                        4941    0.25    0.75  1.0000
 -11   6   1    4541     249                                                        4517    0.12   -0.80  1.0000
   5 -11   1    4105     246                                                        4107    0.00   -0.70  1.0000
  10  -6  -1     567      80                                                         225   -5.15    0.26  1.0000
  -6  -4  -1     384      90                                                         125   -4.96    0.94  1.0000
   4 -10   1      81      76                                                         -11   -5.26    0.22  1.0000
 -10   6   1     391      67                                                         120   -5.15   -0.26  1.0000
  -6  -3  -1      19      70                                                         -53   -2.57    0.03  1.0000
   9  -6  -1      20      63                                                          -2   -2.21   -1.43  1.0000
  -9   6   1      20      49                                                         -53   -2.21    1.43  1.0000
   3  -9   1      25      67                                                          -1   -2.91    0.27  1.0000
  -6  -2  -1     730     129                                                         826   -1.01    0.26  1.0000
   8  -6  -1     815     113                                                         883   -0.68   -0.74  1.0000
   2  -8   1     791     119                                                         890   -0.98    1.02  1.0000
  -8   6   1     877     105                                                         948   -0.68    0.74  1.0000
   2  -8   1     881     101                                                         985   -0.98    1.02  1.0000
  -6  -1  -1    6603     262                                                        5479   -4.25    0.97  1.0000
   7  -6  -1    6194     243                                                        5073   -4.37    0.00  1.0000
   1  -7   1    6593     262                                                        5370   -4.67   -1.61  1.0000
   1  -7   1    6364     207                                                        5164   -4.67   -1.61  1.0000
  -7   6   1    5889     228                                                        4798   -4.37    0.00  1.0000
   6  -6  -1    4851     207                                                        4245   -2.93   -4.48  1.0000
  -6   0  -1    4584     213                                                        4015   -2.75   -3.76  1.0000
   0  -6   1    4760     167                                                        4141   -2.99    4.28  1.0000
   0  -6   1    4749     219                                                        4131   -2.99    4.28  1.0000
   5  -6  -1    5864     258                                                        6084   -0.64    3.70  1.0000
  -6   1  -1    5802     264                                                        6158   -1.33    1.08  1.0000
  -1  -5   1    6079     285                                                        6274   -0.52   -3.70  1.0000
   4  -6  -1     940     113                                                        1191    4.09   10.98  1.0000
  -2  -4   1     846     109                                                         932    2.45   -8.25  1.0000
  -6   4  -1    1156      96                                                        1224   -2.40   -7.43  1.0000
   2  -6  -1     845     101                                                         896   -3.09   -8.42  1.0000
   2  -6  -1     789     104                                                         829   -3.09   -8.42  1.0000
  -4  -2   1    1374     127                                                        1202   -1.95    3.08  1.0000
   6  -4   1    1116      99                                                        1179   -2.40    7.43  1.0000
  -6   5  -1    6086     236                                                        6187    0.30   -2.43  1.0000
   1  -6  -1    5641     253                                                        5767    0.44   -1.87  1.0000
   1  -6  -1    6078     282                                                        6209    0.44   -1.87  1.0000
   6  -5   1    6119     238                                                        6221    0.30    2.43  1.0000
  -5  -1   1    6257     284                                                        6474    0.77    1.43  1.0000
   0  -6  -1    5102     238                                                        4332    3.28    0.54  1.0000
   0  -6  -1    5024     202                                                        4260    3.28    0.54  1.0000
   6  -6   1    4963     187                                                        4406    2.38   -0.10  1.0000
  -6   0   1    4342     214                                                        3740    2.78    0.74  1.0000
  -1  -6  -1    5858     256                                                        4730    4.55   -0.91  1.0000
  -1  -6  -1    6046     224                                                        4899    4.55   -0.91  1.0000
  -7   1   1    5772     238                                                        4688    4.42    1.55  1.0000
   6  -7   1    6047     210                                                        4888    4.67    2.46  1.0000
  -2  -6  -1     605     122                                                         692    0.99    0.95  1.0000
  -2  -6  -1     712     112                                                         807    0.99    0.95  1.0000
  -8   2   1     805     118                                                         908    1.02   -0.66  1.0000
   6  -8   1     767      98                                                         861    0.94   -1.05  1.0000
  -3  -6  -1      23      88                                                         -42    2.82   -0.05  1.0000
  -9   3   1      17      70                                                          85    2.95    0.50  1.0000
   6  -9   1       3      59                                                          13    2.98    0.84  1.0000
  -4  -6  -1     456     102                                                         166    5.01   -0.75  1.0000
  10  -4  -1     305      78                                                          80    5.01   -0.68  1.0000
 -10   4   1     534      90                                                         214    5.01    0.68  1.0000
   6 -10   1     271      71                                                          59    5.18    0.75  1.0000
  -5  -6  -1    4697     306                                                        4727    0.11   -1.29  1.0000
  11  -5  -1    4856     270                                                        4929    0.29   -1.20  1.0000
 -11   5   1    4318     255                                                        4386    0.29    1.20  1.0000
   6 -11   1    4582     260                                                        4662    0.31    1.54  1.0000
  13  -7  -1    2483     217                                                        2391    0.55    0.37  1.0000
  -7  -6  -1    2613     267                                                        2541    0.42    0.38  1.0000
   6 -13   1    2684     219                                                        2593    0.52   -0.12  1.0000
 -13   7   1    2467     204                                                        2376    0.55   -0.37  1.0000
  -7  -5  -1     446     141                                                         648    2.53    0.65  1.0000
  12  -7  -1     414     120                                                         605    2.48    0.53  1.0000
 -12   7   1     349     101                                                         526    2.48   -0.53  1.0000
   5 -12   1     536     132                                                         752    2.49   -0.13  1.0000
  11  -7  -1     879     128                                                         893    0.13    0.65  1.0000
  -7  -4  -1    1242     163                                                        1254    0.09    0.66  1.0000
   4 -11   1     843     134                                                         849    0.06   -0.39  1.0000
   4 -11   1    1167     126                                                        1174    0.06   -0.39  1.0000
  -7  -3  -1     179     100                                                         149   -0.68    0.47  1.0000
  10  -7  -1     389      89                                                         352   -0.58    0.72  1.0000
   3 -10   1     268      75                                                         246   -0.42   -0.67  1.0000
   3 -10   1     410     103                                                         383   -0.42   -0.67  1.0000
  -7  -2  -1      89      81                                                         144   -1.39   -1.11  1.0000
   9  -7  -1       3      60                                                           3   -1.25   -1.17  1.0000
   2  -9   1      48      82                                                          91   -1.37    1.46  1.0000
   2  -9   1      44      53                                                          85   -1.37    1.46  1.0000
  -9   7   1       9      24                                                          -2   -1.25    1.17  1.0000
   8  -7  -1      78      66                                                         117   -1.11   -0.72  1.0000
  -7  -1  -1      33      81                                                          62   -1.15   -1.13  1.0000
   1  -8   1      19      81                                                          35   -0.90    0.59  1.0000
  -8   7   1       5      25                                                          -7   -1.11    0.72  1.0000
   1  -8   1      50      49                                                          75   -0.90    0.59  1.0000
  -7   0  -1   24691     816                                                       24287    0.76    0.76  1.0000
   7  -7  -1   24559     801                                                       24010    1.04    1.42  1.0000
   0  -7   1   24193     822                                                       23754    0.83   -0.20  1.0000
   0  -7   1   24175     776                                                       23737    0.83   -0.20  1.0000
   6  -7  -1    6346     236                                                        5210   -4.38    0.26  1.0000
  -7   1  -1    6191     243                                                        4961   -4.83   -0.50  1.0000
  -1  -6   1    5851     262                                                        4702   -4.65   -1.15  1.0000
   5  -7  -1    4352     215                                                        4565    0.80    3.42  1.0000
  -7   2  -1    3338     187                                                        3373    0.18    0.60  1.0000
  -2  -5   1    4365     230                                                        4519    0.66   -1.07  1.0000
   4  -7  -1    3894     166                                                        2456    7.63    2.02  1.0000
  -7   3  -1    3979     150                                                        2623    7.13   -2.74  1.0000
  -3  -4   1    3814     175                                                        2386    7.76    2.92  1.0000
  -7   4  -1    3962     148                                                        2651   -6.91   -2.92  1.0000
   3  -7  -1    4162     183                                                        2900   -6.76   -4.53  1.0000
  -4  -3   1    4294     187                                                        2955   -6.81    3.27  1.0000
   7  -4   1    3892     157                                                        2594   -6.91    2.92  1.0000
  -7   5  -1    4598     200                                                        4638   -0.09   -2.47  1.0000
   2  -7  -1    4537     228                                                        4622   -0.26   -2.95  1.0000
   2  -7  -1    4625     240                                                        4711   -0.26   -2.95  1.0000
   7  -5   1    4779     206                                                        4820   -0.09    2.47  1.0000
  -5  -2   1    4528     248                                                        4511    0.15    2.45  1.0000
  -7   6  -1    6433     216                                                        5219    4.73   -2.20  1.0000
   1  -7  -1    6506     267                                                        5301    4.60   -0.65  1.0000
   1  -7  -1    6004     233                                                        4849    4.60   -0.65  1.0000
  -6  -1   1    6513     268                                                        5260    4.82    1.55  1.0000
   7  -6   1    6461     217                                                        5244    4.73    2.20  1.0000
   0  -7  -1   24607     841                                                       24221   -0.72   -0.32  1.0000
   0  -7  -1   24484     814                                                       24099   -0.72   -0.32  1.0000
  -7   0   1   24277     830                                                       23900   -0.71   -0.05  1.0000
   7  -7   1   24798     785                                                       24384   -0.78   -0.94  1.0000
  -1  -7  -1       7      61                                                          20    1.03    0.51  1.0000
  -1  -7  -1      50      87                                                          79    1.03    0.51  1.0000
  -8   1   1      82      81                                                         125    1.24   -0.06  1.0000
   7  -8   1      45      53                                                          73    1.03   -0.73  1.0000
  -2  -7  -1       6      62                                                         -16    1.39   -0.15  1.0000
  -2  -7  -1      48      85                                                          86    1.39   -0.15  1.0000
  -9   2   1       5      67                                                         -71    1.34   -0.13  1.0000
   7  -9   1       9      56                                                          23    1.06   -0.13  1.0000
  -3  -7  -1     382     108                                                         329    0.85    0.70  1.0000
 -10   3   1     333      93                                                         276    0.97   -0.52  1.0000
   7 -10   1     383      85                                                         333    0.82   -1.19  1.0000
  -4  -7  -1     967     168                                                        1005   -0.35   -0.35  1.0000
   7 -11   1    1039     128                                                        1069   -0.27   -0.16  1.0000
 -11   4   1    1225     153                                                        1276   -0.42    0.07  1.0000
  -5  -7  -1     590     167                                                         822   -2.56    0.42  1.0000
   7 -12   1     393     113                                                         586   -2.57   -0.34  1.0000
 -12   5   1     482     129                                                         698   -2.61   -0.15  1.0000
  -6  -7  -1    2340     242                                                        2292   -0.29   -0.62  1.0000
   7 -13   1    2462     211                                                        2401   -0.36    0.22  1.0000
 -13   6   1    2683     215                                                        2632   -0.29    0.31  1.0000
  -8  -7  -1     443     176                                                         374    1.19    1.79  1.0000
  15  -8  -1     281     116                                                         231    1.13    2.17  1.0000
   7 -15   1     576     141                                                         492    1.23   -1.60  1.0000
 -15   8   1      18      57                                                         -38    1.13   -2.17  1.0000
  14  -8  -1     629     129                                                         476   -2.02   -1.32  1.0000
  -8  -6  -1     291     134                                                         189   -1.98   -1.03  1.0000
 -14   8   1      80      53                                                          29   -2.02    1.32  1.0000
   6 -14   1     664     133                                                         494   -2.13    0.94  1.0000
  13  -8  -1     163     101                                                         158   -0.21   -1.03  1.0000
  -8  -5  -1     113     131                                                         107   -0.28   -1.19  1.0000
 -13   8   1       3      35                                                         -10   -0.21    1.03  1.0000
   5 -13   1     185     110                                                         180   -0.26    1.30  1.0000
  12  -8  -1     360      88                                                         171    4.04    1.70  1.0000
  -8  -4  -1     539     128                                                         294    3.95    1.31  1.0000
   4 -12   1     396     104                                                         206    3.96   -1.86  1.0000
 -12   8   1      56      40                                                          -3    4.04   -1.70  1.0000
  -8  -3  -1     490     118                                                         283    3.11   -0.04  1.0000
  11  -8  -1     434      91                                                         242    3.09   -0.09  1.0000
   3 -11   1     776     118                                                         507    3.13   -0.12  1.0000
 -11   8   1     178      48                                                          65    3.09    0.09  1.0000
  10  -8  -1    2186     185                                                        2447   -1.56   -1.24  1.0000
  -8  -2  -1    2201     216                                                        2463   -1.55   -1.55  1.0000
   2 -10   1    2048     152                                                        2308   -1.60    1.41  1.0000
   2 -10   1    2438     211                                                        2721   -1.60    1.41  1.0000
   9  -8  -1    3880     227                                                        4077    0.87    2.14  1.0000
  -8  -1  -1    4111     258                                                        4282    0.75    1.40  1.0000
   1  -9   1    4091     193                                                        4278    0.81   -1.86  1.0000
   1  -9   1    4343     264                                                        4536    0.81   -1.86  1.0000
  -8   0  -1    1132     153                                                        1418    2.27    1.69  1.0000
   8  -8  -1    1005     134                                                        1280    2.24    2.46  1.0000
   0  -8   1    1066     101                                                        1350    2.35   -1.28  1.0000
   0  -8   1    1191     169                                                        1490    2.35   -1.28  1.0000
  -8   1  -1      25      72                                                          45   -0.96   -0.53  1.0000
   7  -8  -1      39      66                                                          68   -1.11   -0.86  1.0000
  -1  -7   1       2      87                                                           8   -0.77    0.38  1.0000
   6  -8  -1     630     109                                                         697   -0.75    0.40  1.0000
  -8   2  -1     787     108                                                         856   -0.69   -0.91  1.0000
  -2  -6   1    1092     150                                                        1183   -0.76    1.08  1.0000
  -8   3  -1     336      29                                                         -54  -10.28   -3.02  1.0000
   5  -8  -1     218      64                                                           7   -8.21    3.83  1.0000
  -3  -5   1     174      80                                                         129   -9.94    2.98  1.0000
   3  -8  -1     283      69                                                          10    9.81   -4.98  1.0000
  -8   5  -1     183      58                                                         128    9.99   -4.38  1.0000
   3  -8  -1     354      65                                                         -50    9.81   -4.98  1.0000
  -5  -3   1     177      92                                                         163   10.06    4.29  1.0000
   8  -5   1     211      59                                                          55    9.99    4.38  1.0000
   2  -8  -1    1059     128                                                        1174    0.99    0.87  1.0000
   2  -8  -1     703     131                                                         797    0.99    0.87  1.0000
  -8   6  -1     892      96                                                         972    0.75    0.74  1.0000
   8  -6   1     737      96                                                         809    0.75   -0.74  1.0000
  -6  -2   1     567     110                                                         623    0.66   -1.11  1.0000
   1  -8  -1      43      79                                                          66    0.89    0.30  1.0000
  -8   7  -1      19      48                                                          36    0.99   -0.02  1.0000
   1  -8  -1       3      61                                                          11    0.89    0.30  1.0000
  -7  -1   1       2      79                                                           6    0.76   -0.55  1.0000
   8  -7   1      63      54                                                          93    0.99    0.02  1.0000
   0  -8  -1    1244     138                                                        1570   -2.43   -2.07  1.0000
   0  -8  -1    1106     168                                                        1414   -2.43   -2.07  1.0000
   8  -8   1    1151     123                                                        1445   -2.38    0.52  1.0000
  -8   0   1     969     148                                                        1232   -2.29    1.12  1.0000
  -1  -8  -1    4055     268                                                        4305   -1.12   -0.48  1.0000
  -1  -8  -1    4060     220                                                        4310   -1.12   -0.48  1.0000
   8  -9   1    4232     216                                                        4449   -0.96    0.20  1.0000
  -9   1   1    3961     254                                                        4150   -0.86    0.48  1.0000
  -2  -8  -1    2291     226                                                        2612    1.89   -0.55  1.0000
 -10   2   1    2620     212                                                        2916    1.65    0.26  1.0000
   8 -10   1    2305     176                                                        2607    1.78    0.23  1.0000
  -3  -8  -1     974     155                                                         683   -3.06    1.19  1.0000
   8 -11   1     494      89                                                         283   -3.19   -0.78  1.0000
 -11   3   1     689     111                                                         445   -3.06   -0.96  1.0000
  -4  -8  -1     236     105                                                          79   -3.98    1.05  1.0000
   8 -12   1     262      85                                                          91   -4.05   -0.93  1.0000
 -12   4   1     225      94                                                          77   -3.90   -1.28  1.0000
  -5  -8  -1     320     145                                                         313    0.14   -0.42  1.0000
 -13   5   1     316     119                                                         309    0.16    0.52  1.0000
   8 -13   1     252      98                                                         250    0.04    0.14  1.0000
  -6  -8  -1     190     132                                                         104    2.11    0.37  1.0000
 -14   6   1     570     124                                                         410    2.14   -0.36  1.0000
   8 -14   1     516     115                                                         357    2.24   -0.45  1.0000
  -7  -8  -1     136     140                                                         100   -0.97   -0.10  1.0000
 -15   7   1     420     128                                                         356   -0.96   -0.39  1.0000
  -9  -8  -1      43     146                                                        -179    3.60    1.31  1.0000
  -9  -7  -1       7     147                                                         -72    0.08    1.53  1.0000
  -9  -6  -1     282     155                                                         136   -3.00   -0.01  1.0000
   6 -15   1      86     106                                                          17   -3.01    0.04  1.0000
  14  -9  -1     279     107                                                         282    0.05    0.19  1.0000
  -9  -5  -1     168     142                                                         173    0.10    0.44  1.0000
 -14   9   1     214     101                                                         217    0.05   -0.19  1.0000
   5 -14   1     359     134                                                         371    0.17    0.19  1.0000
  13  -9  -1    1232     151                                                        1085    1.26   -0.42  1.0000
  -9  -4  -1    1071     167                                                         941    1.20   -0.41  1.0000
 -13   9   1    1161     144                                                        1019    1.26    0.42  1.0000
   4 -13   1    1430     177                                                        1278    1.21    0.37  1.0000
  12  -9  -1    1026     152                                                        1308    2.41   -0.69  1.0000
  -9  -3  -1     868     175                                                        1118    2.31   -0.89  1.0000
   3 -12   1    1158     177                                                        1443    2.30    0.71  1.0000
 -12   9   1    1016     150                                                        1297    2.41    0.69  1.0000
  -9  -2  -1     718     144                                                         710   -0.18   -1.71  1.0000
  11  -9  -1     720     118                                                         699   -0.32   -1.59  1.0000
 -11   9   1     799     113                                                         777   -0.32    1.59  1.0000
   2 -11   1     619     132                                                         598   -0.31    1.47  1.0000
  10  -9  -1      23      70                                                          25    0.27    1.04  1.0000
  -9  -1  -1       3      82                                                         -19    0.42    0.88  1.0000
 -10   9   1       3      47                                                         -55    0.27   -1.04  1.0000
   1 -10   1       7      95                                                           5    0.39   -0.76  1.0000
  -9   0  -1    5445     304                                                        5763   -1.04    3.61  1.0000
   9  -9  -1    5371     286                                                        5667   -0.94    3.77  1.0000
   0  -9   1    5666     245                                                        5988   -1.01   -3.77  1.0000
   0  -9   1    5866     326                                                        6194   -1.01   -3.77  1.0000
   8  -9  -1    3779     230                                                        3970    0.87    1.53  1.0000
  -9   1  -1    3851     238                                                        4035    0.80    2.37  1.0000
  -1  -8   1    4031     263                                                        4213    0.81   -1.51  1.0000
  -9   2  -1      43      68                                                          80   -1.31   -1.15  1.0000
   7  -9  -1      72      70                                                         116   -1.27   -0.74  1.0000
  -2  -7   1      53      84                                                         101   -1.46    1.47  1.0000
   6  -9  -1      15      71                                                          71   -2.69   -0.23  1.0000
  -9   3  -1      25      33                                                          -5   -2.88   -0.64  1.0000
  -3  -6   1       0      89                                                          31   -3.03    0.33  1.0000
  -9   4  -1    2437     187                                                        3295   -4.67    1.28  1.0000
   5  -9  -1    2521     206                                                        3415   -4.70    2.70  1.0000
  -4  -5   1    2444     235                                                        3318   -4.73   -1.68  1.0000
   4  -9  -1    2369     210                                                        3235    4.76    1.49  1.0000
  -9   5  -1    2453     183                                                        3360    4.94    0.13  1.0000
  -5  -4   1    2436     226                                                        3366    5.04   -1.17  1.0000
   9  -5   1    2588     189                                                        3518    4.94   -0.13  1.0000
   3  -9  -1      16      69                                                          84    2.99   -0.47  1.0000
   3  -9  -1      27      69                                                         -35    2.99   -0.47  1.0000
  -9   6  -1       1      48                                                          24    2.97   -1.11  1.0000
   9  -6   1      20      50                                                           1    2.97    1.11  1.0000
  -6  -3   1      31      75                                                         -31    3.13    0.83  1.0000
   2  -9  -1       4      81                                                         -23    1.18   -0.01  1.0000
  -9   7  -1       4      48                                                         -40    1.00    0.52  1.0000
   2  -9  -1      31      64                                                          57    1.18   -0.01  1.0000
   9  -7   1      53      60                                                          82    1.00   -0.52  1.0000
  -7  -2   1       4      77                                                          12    0.92    0.10  1.0000
   1  -9  -1    3842     219                                                        4081   -1.11    0.16  1.0000
  -9   8  -1    4292     209                                                        4522   -1.02    0.17  1.0000
   1  -9  -1    3888     266                                                        4128   -1.11    0.16  1.0000
  -8  -1   1    3906     260                                                        4154   -1.14    0.08  1.0000
   9  -8   1    4153     211                                                        4380   -1.02   -0.17  1.0000
   0  -9  -1    5432     324                                                        5769    1.31    0.54  1.0000
  -9   9  -1    5559     254                                                        5890    1.26    0.92  1.0000
   0  -9  -1    5255     264                                                        5586    1.31    0.54  1.0000
   9  -9   1    5277     259                                                        5600    1.26   -0.92  1.0000
  -9   0   1    5148     309                                                        5494    1.37   -0.86  1.0000
  -1  -9  -1      35      67                                                          30   -0.32    0.30  1.0000
  -1  -9  -1       1      85                                                         -21   -0.32    0.30  1.0000
   9 -10   1       0      61                                                         -34   -0.23   -0.02  1.0000
 -10   1   1      12      83                                                           8   -0.40   -0.20  1.0000
  -2  -9  -1     857     169                                                         836    0.21    0.28  1.0000
 -11   2   1    1079     151                                                        1055    0.22   -0.13  1.0000
   9 -11   1     813     115                                                         801    0.12   -0.22  1.0000
  -3  -9  -1    1130     214                                                        1428   -2.44    0.08  1.0000
   9 -12   1    1271     160                                                        1590   -2.47   -0.06  1.0000
 -12   3   1    1308     189                                                        1641   -2.54   -0.01  1.0000
  -4  -9  -1    1663     221                                                        1512   -1.13   -0.87  1.0000
   9 -13   1    1274     158                                                        1140   -1.14    0.93  1.0000
 -13   4   1    1413     174                                                        1264   -1.21    0.84  1.0000
  -5  -9  -1     189     140                                                         194   -0.02   -1.09  1.0000
 -14   5   1     360     133                                                         372   -0.05    1.20  1.0000
  -6  -9  -1      24     136                                                         -90    2.84   -0.14  1.0000
 -15   6   1      24     105                                                         -79    2.87    0.17  1.0000
  -7  -9  -1      56     158                                                          64    0.31    0.07  1.0000
  -8  -9  -1      23     165                                                         133   -3.52    1.81  1.0000
 -10  -8  -1     812     234                                                         895    0.63    2.64  1.0000
 -10  -7  -1     698     201                                                         586    1.30    0.37  1.0000
 -10  -6  -1     406     181                                                         431    0.33    0.84  1.0000
   6 -16   1     157     130                                                         174    0.38   -0.46  1.0000
 -10  -5  -1    1759     248                                                        1714    0.32   -0.50  1.0000
   5 -15   1    2033     225                                                        1964    0.46    0.59  1.0000
 -10  -4  -1    2132     255                                                        2326    1.20    0.37  1.0000
   4 -14   1    2051     238                                                        2240    1.19   -0.27  1.0000
 -10  -3  -1      88     120                                                          77    0.38    1.08  1.0000
  13 -10  -1     163      95                                                         154    0.24    0.89  1.0000
   3 -13   1     294     126                                                         281    0.25   -0.78  1.0000
 -13  10   1     296      99                                                         284    0.24   -0.89  1.0000
  12 -10  -1       2      84                                                         -18    0.75    0.22  1.0000
 -10  -2  -1      18     110                                                          30    0.70    0.09  1.0000
 -12  10   1       2      74                                                         -28    0.75   -0.22  1.0000
   2 -12   1       1     100                                                         -38    0.61   -0.19  1.0000
 -10  -1  -1    3115     240                                                        2581    2.95   -1.21  1.0000
  11 -10  -1    2914     196                                                        2437    2.73   -1.42  1.0000
   1 -11   1    2854     227                                                        2361    2.84    1.06  1.0000
 -11  10   1    2768     188                                                        2304    2.73    1.42  1.0000
 -10   0  -1    3299     226                                                        2810   -2.59   -0.37  1.0000
  10 -10  -1    3460     208                                                        2949   -2.65   -0.55  1.0000
   0 -10   1    3307     244                                                        2816   -2.60    0.39  1.0000
 -10   1  -1     110      86                                                         111    0.31    0.83  1.0000
   9 -10  -1       2      68                                                         -93    0.20    0.73  1.0000
  -1  -9   1       2      97                                                          -5    0.27   -0.67  1.0000
   8 -10  -1    2024     178                                                        2272   -1.54   -1.31  1.0000
 -10   2  -1    2189     193                                                        2465   -1.65   -1.16  1.0000
  -2  -8   1    2243     218                                                        2518   -1.63    1.22  1.0000
   7 -10  -1     442      94                                                         400   -0.61    0.13  1.0000
 -10   3  -1     302      84                                                         279   -0.41    0.64  1.0000
  -3  -7   1     345     116                                                         318   -0.44   -0.64  1.0000
   6 -10  -1     328      75                                                          88   -5.11    0.40  1.0000
 -10   4  -1     241      58                                                          43   -5.27   -0.53  1.0000
  -4  -6   1     550      99                                                         225   -4.98    0.48  1.0000
   4 -10  -1     517      89                                                         199    5.06   -0.35  1.0000
   4 -10  -1     507      80                                                         193    5.06   -0.35  1.0000
 -10   6  -1     547      70                                                         217    5.07    0.20  1.0000
  -6  -4   1     744     106                                                         336    5.27    0.52  1.0000
  10  -6   1     429      69                                                         145    5.07   -0.20  1.0000
 -10   7  -1     394      74                                                         341    0.83    0.73  1.0000
   3 -10  -1     427      91                                                         373    0.80    0.36  1.0000
   3 -10  -1     141      93                                                         110    0.80    0.36  1.0000
  -7  -3   1     349     112                                                         307    0.71   -1.01  1.0000
  10  -7   1     306      73                                                         259    0.83   -0.73  1.0000
 -10   8  -1    2128     157                                                        2407    1.71   -0.33  1.0000
   2 -10  -1    1830     167                                                        2097    1.76   -0.66  1.0000
   2 -10  -1    1720     201                                                        1979    1.76   -0.66  1.0000
  -8  -2   1    2404     225                                                        2719    1.82    0.53  1.0000
  10  -8   1    1994     159                                                        2264    1.71    0.33  1.0000
 -10   9  -1       1      52                                                         -26   -0.22    0.55  1.0000
   1 -10  -1     127      70                                                         118   -0.32    0.38  1.0000
   1 -10  -1      95      94                                                          87   -0.32    0.38  1.0000
  10  -9   1       1      54                                                         -61   -0.22   -0.55  1.0000
  -9  -1   1       7      79                                                           6   -0.17   -0.40  1.0000
   0 -10  -1    2712     226                                                        2313    2.33    0.11  1.0000
   0 -10  -1    3059     178                                                        2634    2.33    0.11  1.0000
 -10  10  -1    2965     170                                                        2544    2.35    0.53  1.0000
  10 -10   1    3591     185                                                        3126    2.35   -0.53  1.0000
 -10   0   1    3219     231                                                        2781    2.34   -0.55  1.0000
  -1 -10  -1    2848     231                                                        2394   -2.60    0.35  1.0000
  10 -11   1    2573     172                                                        2158   -2.50   -0.11  1.0000
 -11   1   1    2284     199                                                        1877   -2.61   -0.27  1.0000
  -2 -10  -1      30     123                                                          43   -0.63   -0.44  1.0000
 -12   2   1       1      92                                                         -30   -0.49    0.28  1.0000
  -3 -10  -1     282     152                                                         264   -0.33   -0.44  1.0000
 -13   3   1     265     118                                                         251   -0.27    0.58  1.0000
  -4 -10  -1    2207     280                                                        2420   -1.29    0.79  1.0000
 -14   4   1    2469     256                                                        2703   -1.34   -0.71  1.0000
  -5 -10  -1    1938     262                                                        1917   -0.20    1.48  1.0000
 -15   5   1    1837     220                                                        1800   -0.34   -1.85  1.0000
  -6 -10  -1     439     177                                                         491   -0.67    0.82  1.0000
 -16   6   1     383     153                                                         433   -0.72   -0.24  1.0000
  -7 -10  -1     447     192                                                         356   -1.35    0.66  1.0000
  -8 -10  -1     906     240                                                        1042   -0.87   -3.47  1.0000
 -11  -7  -1      16     184                                                         124    0.49    4.23  1.0000
 -11  -6  -1       6     163                                                         -30    0.13    1.45  1.0000
 -11  -5  -1      92     159                                                         171    0.48   -2.34  1.0000
   5 -16   1       5     127                                                          26    0.33    2.50  1.0000
 -11  -4  -1      12     110                                                        -126    2.01   -0.47  1.0000
   4 -15   1      12     125                                                          48    1.93    0.64  1.0000
 -11  -3  -1    1382     222                                                        1485   -0.77   -0.92  1.0000
   3 -14   1    1473     215                                                        1583   -0.81    0.76  1.0000
 -11  -2  -1     472     154                                                         501    0.39    0.19  1.0000
  13 -11  -1     825     143                                                         870    0.45   -0.19  1.0000
   2 -13   1     962     180                                                        1002    0.37   -0.16  1.0000
 -11  -1  -1       6     106                                                         -36    1.41   -0.08  1.0000
  12 -11  -1     165      85                                                         103    1.57   -0.10  1.0000
   1 -12   1     403     119                                                         302    1.59   -0.31  1.0000
 -12  11   1     188      87                                                         122    1.57    0.10  1.0000
 -11   0  -1    2909     259                                                        3014    0.54   -0.94  1.0000
  11 -11  -1    2629     211                                                        2748    0.63   -1.56  1.0000
   0 -11   1    2970     273                                                        3092    0.63    0.84  1.0000
 -11  11   1    2543     201                                                        2660    0.63    1.56  1.0000
 -11   1  -1    3187     238                                                        2690    2.71   -1.30  1.0000
  10 -11  -1    3527     220                                                        2998    2.74   -1.46  1.0000
  -1 -10   1    3310     263                                                        2759    2.94    1.09  1.0000
 -11   2  -1     718     128                                                         695   -0.34   -1.60  1.0000
   9 -11  -1     846     131                                                         829   -0.24   -1.39  1.0000
  -2  -9   1     741     155                                                         727   -0.21    1.29  1.0000
   8 -11  -1     644     103                                                         399    3.16   -0.15  1.0000
 -11   3  -1    1046     122                                                         732    3.10   -0.31  1.0000
  -3  -8   1     882     143                                                         587    3.20   -0.14  1.0000
   7 -11  -1    1204     152                                                        1217    0.11    0.32  1.0000
  -4  -7   1    1350     180                                                        1361    0.08   -0.43  1.0000
 -11   5  -1    4879     248                                                        4900   -0.08    0.71  1.0000
   6 -11  -1    4547     264                                                        4518    0.13    0.48  1.0000
  -5  -6   1    4235     292                                                        4211    0.12   -0.75  1.0000
   5 -11  -1    4429     272                                                        4474    0.18   -1.17  1.0000
 -11   6  -1    4686     238                                                        4745    0.24   -0.93  1.0000
  -6  -5   1    4167     288                                                        4228    0.27    1.02  1.0000
 -11   7  -1    1358     134                                                        1401   -0.33    0.35  1.0000
   4 -11  -1    1256     165                                                        1299   -0.35   -0.14  1.0000
   4 -11  -1    1296     155                                                        1340   -0.35   -0.14  1.0000
  -7  -4   1    1137     174                                                        1174   -0.32   -0.24  1.0000
  11  -7   1    1193     132                                                        1233   -0.33   -0.35  1.0000
   3 -11  -1     751     100                                                         493   -3.08    0.82  1.0000
 -11   8  -1     747      88                                                         478   -3.22    0.63  1.0000
   3 -11  -1     629     118                                                         395   -3.08    0.82  1.0000
  -8  -3   1     669     132                                                         418   -3.22   -1.00  1.0000
  11  -8   1     697      89                                                         438   -3.22   -0.63  1.0000
   2 -11  -1    1017     163                                                         983    0.31   -0.13  1.0000
 -11   9  -1     889     109                                                         866    0.23    0.16  1.0000
   2 -11  -1    1086     132                                                        1051    0.31   -0.13  1.0000
  11  -9   1     806     110                                                         784    0.23   -0.16  1.0000
  -9  -2   1     851     162                                                         833    0.18   -0.24  1.0000
   1 -11  -1    2754     230                                                        2320   -2.53    0.38  1.0000
 -11  10  -1    2661     178                                                        2251   -2.42    0.11  1.0000
 -10  -1   1    2970     241                                                        2521   -2.51   -0.32  1.0000
  11 -10   1    2934     178                                                        2503   -2.42   -0.11  1.0000
   0 -11  -1    2744     273                                                        2900   -0.82   -1.45  1.0000
 -11   0   1    2785     266                                                        2935   -0.77    1.58  1.0000
  -1 -11  -1     281     122                                                         199   -1.56   -0.31  1.0000
 -12   1   1     147     115                                                          87   -1.63    0.22  1.0000
  -2 -11  -1     460     155                                                         494   -0.45    0.17  1.0000
 -13   2   1     621     165                                                         661   -0.46    0.19  1.0000
  -3 -11  -1    1194     229                                                        1308    0.94   -0.50  1.0000
 -14   3   1    1374     211                                                        1504    1.00    0.50  1.0000
  -4 -11  -1      77     137                                                         150   -1.83    0.89  1.0000
 -15   4   1      12     121                                                         -56   -1.92   -0.66  1.0000
  -5 -11  -1      12     124                                                         -92   -0.73    1.87  1.0000
 -16   5   1      19     130                                                          48   -0.92   -1.52  1.0000
  -6 -11  -1     329     192                                                         371   -0.57    1.00  1.0000
  -7 -11  -1      22     161                                                        -124   -2.31   -1.46  1.0000
 -12  -6  -1     277     178                                                         211    1.25    0.43  1.0000
 -12  -5  -1      18     168                                                         103   -3.19   -1.25  1.0000
   5 -17   1      34     131                                                         -62   -3.28    0.90  1.0000
 -12  -4  -1      23     157                                                          31   -0.41    0.72  1.0000
   4 -16   1       2     117                                                         -69   -0.47   -0.67  1.0000
 -12  -3  -1     479     149                                                         372   -1.52   -0.22  1.0000
   3 -15   1     709     169                                                         583   -1.49    0.88  1.0000
 -12  -2  -1     593     172                                                         660   -0.78    0.11  1.0000
   2 -14   1     429     155                                                         498   -0.93   -0.32  1.0000
 -12  -1  -1    1199     173                                                        1014   -1.63   -0.15  1.0000
   1 -13   1    1384     197                                                        1198   -1.51   -0.06  1.0000
 -12   0  -1     330     144                                                         454   -1.79    0.72  1.0000
  12 -12  -1      22      99                                                          56   -1.63    0.69  1.0000
 -12  12   1     211     101                                                         302   -1.63   -0.69  1.0000
   0 -12   1     251     151                                                         361   -1.83   -0.66  1.0000
 -12   1  -1     134     114                                                          77    1.65    0.20  1.0000
  11 -12  -1     299      97                                                         214    1.55   -0.17  1.0000
  -1 -11   1     335     132                                                         251    1.44   -0.18  1.0000
 -12   2  -1     170     112                                                         202    0.67    0.34  1.0000
  10 -12  -1       6      91                                                          12    0.65    0.24  1.0000
  -2 -10   1     264     136                                                         298    0.59   -0.09  1.0000
   9 -12  -1    1258     170                                                        1571    2.41   -1.02  1.0000
 -12   3  -1    1202     174                                                        1503    2.35   -1.25  1.0000
  -3  -9   1     935     185                                                        1201    2.35    1.14  1.0000
 -12   4  -1     134      60                                                          25    4.12    1.77  1.0000
   8 -12  -1     179      92                                                          47    4.01    1.19  1.0000
  -4  -8   1     221     110                                                          75    3.98   -1.47  1.0000
   7 -12  -1     372     127                                                         553    2.46    0.65  1.0000
 -12   5  -1     490     114                                                         693    2.44    0.57  1.0000
  -5  -7   1     268     131                                                         428    2.52   -0.43  1.0000
 -12   7  -1     447     108                                                         650   -2.55    0.33  1.0000
   5 -12  -1     551     132                                                         771   -2.51    0.33  1.0000
   5 -12  -1     590     140                                                         818   -2.51    0.33  1.0000
  -7  -5   1     351     139                                                         531   -2.52   -0.31  1.0000
  12  -7   1     583     117                                                         813   -2.55   -0.33  1.0000
   4 -12  -1     242     102                                                          89   -3.93    1.41  1.0000
   4 -12  -1      51      75                                                         -38   -3.93    1.41  1.0000
 -12   8  -1     298      76                                                         120   -3.95    1.17  1.0000
  12  -8   1     164      74                                                          40   -3.95   -1.17  1.0000
  -8  -4   1     233     116                                                          75   -4.15   -1.28  1.0000
   3 -12  -1    1227     196                                                        1545   -2.50    0.24  1.0000
  12  -9   1    1352     157                                                        1683   -2.48   -0.24  1.0000
  -9  -3   1    1233     208                                                        1547   -2.46   -0.26  1.0000
   2 -12  -1       1     109                                                         -53   -0.43   -0.36  1.0000
 -10  -2   1     293     136                                                         327   -0.53    0.51  1.0000
   1 -12  -1     330     129                                                         238   -1.60    0.00  1.0000
 -11  -1   1     255     133                                                         177   -1.56    0.26  1.0000
   0 -12  -1     155     128                                                         244    1.83    0.50  1.0000
 -12   0   1     150     137                                                         235    1.77   -0.79  1.0000
  -1 -12  -1     934     191                                                         781    1.53    0.51  1.0000
 -13   1   1     808     160                                                         673    1.45   -0.46  1.0000
  -2 -12  -1    1103     221                                                        1233    1.02    1.43  1.0000
 -14   2   1     855     188                                                         964    0.99   -1.23  1.0000
  -3 -12  -1     611     191                                                         496    1.43    0.27  1.0000
 -15   3   1     525     151                                                         412    1.53    0.27  1.0000
  -4 -12  -1       0     128                                                        -210    0.26    0.06  1.0000
 -16   4   1     201     149                                                         213    0.24   -0.14  1.0000
  -5 -12  -1       9     173                                                          72    2.72   -1.63  1.0000
  -6 -12  -1     334     177                                                         257   -1.65    2.56  1.0000
 -13  -5  -1      33     165                                                        -191   -3.06   -1.44  1.0000
 -13  -4  -1       8     148                                                        -130   -1.50    0.71  1.0000
   4 -17   1      12     139                                                          39   -1.37   -0.93  1.0000
 -13  -3  -1      47     139                                                          97   -1.73    0.22  1.0000
   3 -16   1      46     150                                                         101   -1.93   -0.03  1.0000
 -13  -2  -1     369     165                                                         318   -0.82    0.33  1.0000
   2 -15   1     141     137                                                         119   -0.96    1.67  1.0000
 -13  -1  -1       9     124                                                         -73   -1.77   -0.19  1.0000
   1 -14   1      47     141                                                          93   -1.58    0.41  1.0000
 -13   0  -1    4313     360                                                        5305   -4.19    0.42  1.0000
   0 -13   1    4476     378                                                        5476   -4.15   -0.25  1.0000
 -13   1  -1    1015     169                                                         861   -1.47    0.35  1.0000
  -1 -12   1     925     172                                                         763   -1.63   -0.42  1.0000
 -13   2  -1     911     166                                                         961    0.47    0.50  1.0000
  11 -13  -1     719     145                                                         764    0.49    0.19  1.0000
  -2 -11   1     551     156                                                         587    0.43   -0.53  1.0000
 -13   3  -1     338     122                                                         326    0.21    0.49  1.0000
  10 -13  -1     256     112                                                         247    0.21    0.83  1.0000
  -3 -10   1     113     129                                                         104    0.27   -0.78  1.0000
   9 -13  -1    1234     156                                                        1090    1.23   -0.50  1.0000
 -13   4  -1    1311     164                                                        1164    1.23   -0.75  1.0000
  -4  -9   1    1638     221                                                        1487    1.12    0.55  1.0000
 -13   5  -1     155      86                                                         150   -0.24   -1.13  1.0000
   8 -13  -1     336     116                                                         327   -0.25   -0.91  1.0000
  -5  -8   1     182     138                                                         176   -0.32    1.43  1.0000
   7 -13  -1    2617     222                                                        2547    0.41    0.67  1.0000
 -13   6  -1    2565     202                                                        2476    0.52    0.42  1.0000
  -6  -7   1    2184     242                                                        2119    0.41   -0.05  1.0000
 -13   7  -1    2480     195                                                        2432   -0.28   -0.40  1.0000
   6 -13  -1    2363     226                                                        2330   -0.20   -0.45  1.0000
   6 -13  -1    2299     206                                                        2267   -0.20   -0.45  1.0000
  -7  -6   1    2695     268                                                        2651   -0.26    0.76  1.0000
   5 -13  -1     171      98                                                         166    0.13   -0.27  1.0000
   5 -13  -1     200     116                                                         194    0.13   -0.27  1.0000
  -8  -5   1     550     161                                                         548    0.04    0.26  1.0000
   4 -13  -1    1488     191                                                        1337   -1.18   -0.66  1.0000
  -9  -4   1    1355     190                                                        1220   -1.11    0.75  1.0000
   3 -13  -1     332     136                                                         316   -0.27   -0.33  1.0000
 -10  -3   1     220     137                                                         203   -0.34    0.17  1.0000
   2 -13  -1     543     156                                                         584   -0.50   -0.19  1.0000
 -11  -2   1     679     160                                                         721   -0.46    0.35  1.0000
   1 -13  -1    1015     170                                                         863    1.45    0.33  1.0000
 -12  -1   1     808     164                                                         674    1.44   -0.24  1.0000
   0 -13  -1    4106     368                                                        5127    4.40   -0.13  1.0000
 -13   0   1    3637     351                                                        4591    4.36    0.16  1.0000
  -1 -13  -1       7     128                                                        -287    1.56    0.14  1.0000
 -14   1   1       7     127                                                        -197    1.52    0.08  1.0000
  -2 -13  -1     159     144                                                         144    0.39   -0.44  1.0000
 -15   2   1       1     129                                                         -51    0.54    0.34  1.0000
  -3 -13  -1      11     158                                                         -60    1.88   -0.35  1.0000
 -16   3   1      10     140                                                         -43    1.87    0.21  1.0000
  -4 -13  -1       6     150                                                          28    1.49    0.81  1.0000
 -17   4   1     168     161                                                         247    1.47   -0.72  1.0000
  -5 -13  -1     188     186                                                          66    3.55    1.23  1.0000
 -14  -4  -1       9     174                                                         -92   -0.79   -1.62  1.0000
   4 -18   1     165     188                                                         237   -0.95    1.44  1.0000
 -14  -3  -1       8     163                                                          19    0.93   -0.49  1.0000
   3 -17   1      26     157                                                          45    0.93    0.33  1.0000
 -14  -2  -1     395     160                                                         279    1.86   -0.22  1.0000
   2 -16   1     146     143                                                          78    1.98    0.91  1.0000
 -14  -1  -1     206     152                                                         134    1.63   -0.38  1.0000
   1 -15   1       7     131                                                          -4    1.49    0.36  1.0000
 -14   0  -1    4095     333                                                        3924   -0.83   -1.49  1.0000
   0 -14   1    3973     324                                                        3810   -0.81    1.61  1.0000
 -14   1  -1     118     139                                                         189   -1.64   -0.40  1.0000
  -1 -13   1       9     136                                                         -58   -1.71    0.48  1.0000
 -14   2  -1     668     173                                                         748   -0.86    0.64  1.0000
  -2 -12   1     493     184                                                         558   -0.81   -0.58  1.0000
 -14   3  -1    1239     188                                                        1337   -0.78   -0.82  1.0000
  -3 -11   1    1120     207                                                        1208   -0.75    0.66  1.0000
  10 -14  -1    2147     225                                                        2322    1.08    0.14  1.0000
 -14   4  -1    2469     240                                                        2655    1.08    0.02  1.0000
  -4 -10   1    1808     244                                                        1977    1.13   -0.25  1.0000
 -14   5  -1       0      50                                                         -56    0.07    0.03  1.0000
   9 -14  -1     219     113                                                         221    0.02    0.57  1.0000
  -5  -9   1     155     136                                                         158    0.06   -0.28  1.0000
   8 -14  -1     512     134                                                         380   -1.92   -1.26  1.0000
 -14   6  -1     489     121                                                         355   -2.04   -1.42  1.0000
  -6  -8   1     460     163                                                         333   -1.94    1.08  1.0000
   6 -14  -1     805     150                                                         624    2.03    0.76  1.0000
  -8  -6   1     343     134                                                         225    2.08   -0.66  1.0000
   5 -14  -1     447     139                                                         463   -0.08   -1.26  1.0000
  -9  -5   1     309     153                                                         316   -0.06    0.78  1.0000
   4 -14  -1    2155     242                                                        2368   -1.30    0.81  1.0000
 -10  -4   1    1887     255                                                        2085   -1.29   -0.64  1.0000
   3 -14  -1    1336     214                                                        1461    0.97   -0.50  1.0000
 -11  -3   1    1116     202                                                        1231    0.97    0.81  1.0000
   2 -14  -1     607     178                                                         703    1.04    1.24  1.0000
 -12  -2   1     570     172                                                         653    0.96   -0.79  1.0000
   1 -14  -1       7     130                                                        -134    1.49    0.23  1.0000
 -13  -1   1       9     131                                                         -86    1.75   -0.39  1.0000
   0 -14  -1    3949     349                                                        3784    0.78   -0.36  1.0000
 -14   0   1    4189     351                                                        3999    0.87    0.18  1.0000
  -1 -14  -1     453     177                                                         365   -1.29   -0.55  1.0000
 -15   1   1     328     162                                                         249   -1.37    0.50  1.0000
  -2 -14  -1      71     163                                                          26   -2.06   -1.66  1.0000
 -16   2   1     255     158                                                         174   -1.92    1.46  1.0000
  -3 -14  -1       3     146                                                         -22   -0.92    0.11  1.0000
 -17   3   1      72     158                                                         104   -0.97   -0.43  1.0000
  -4 -14  -1       6     170                                                         -13    1.16   -0.90  1.0000
 -15  -2  -1      10     154                                                         -70    1.65   -0.86  1.0000
   2 -17   1     168     171                                                         254    1.75    0.03  1.0000
 -15  -1  -1      15     150                                                          17    0.16    0.59  1.0000
   1 -16   1       1     154                                                         -28    0.22   -0.66  1.0000
 -15   0  -1     707     188                                                         727   -0.21   -0.50  1.0000
   0 -15   1     297     173                                                         313   -0.26    0.66  1.0000
 -15   1  -1     309     149                                                         229    1.42   -0.10  1.0000
  -1 -14   1       6     157                                                         -10    1.41    0.31  1.0000
 -15   2  -1     301     151                                                         273   -0.82   -1.40  1.0000
  -2 -13   1     294     160                                                         272   -0.91    1.75  1.0000
 -15   3  -1     891     176                                                         748   -1.53   -1.24  1.0000
  -3 -12   1     645     171                                                         530   -1.43    0.95  1.0000
 -15   4  -1      12     108                                                         -80    1.87   -0.76  1.0000
  -4 -11   1      13     118                                                        -222    1.99    0.59  1.0000
  10 -15  -1    1883     235                                                        1843    0.27   -0.30  1.0000
  -5 -10   1    1999     271                                                        1949    0.33    0.24  1.0000
   9 -15  -1     208     119                                                          86   -3.03   -0.13  1.0000
  -6  -9   1      26     123                                                         -19   -2.97    0.07  1.0000
   8 -15  -1     478     133                                                         412    1.09    1.71  1.0000
  -7  -8   1     402     153                                                         334    1.13   -1.26  1.0000
   7 -15  -1     409     135                                                         343   -1.00    0.38  1.0000
  -8  -7   1     583     184                                                         503   -1.01   -0.38  1.0000
   6 -15  -1      23     112                                                         -85    2.80   -0.06  1.0000
  -9  -6   1      24     116                                                        -137    2.83   -0.21  1.0000
   5 -15  -1    1971     237                                                        1932   -0.31    1.35  1.0000
 -10  -5   1    1371     216                                                        1346   -0.24   -1.38  1.0000
   4 -15  -1       6     124                                                          34   -1.89    0.70  1.0000
 -11  -4   1      11     127                                                        -236   -1.79   -0.71  1.0000
   3 -15  -1     522     154                                                         413    1.48   -0.10  1.0000
 -12  -3   1     596     182                                                         475    1.54   -0.58  1.0000
   2 -15  -1      62     133                                                          51    0.50   -0.71  1.0000
 -13  -2   1     258     160                                                         249    0.65   -1.81  1.0000
   1 -15  -1     297     155                                                         224   -1.34   -0.62  1.0000
 -14  -1   1     156     160                                                         103   -1.38    0.30  1.0000
   0 -15  -1     844     217                                                         858    0.13   -0.20  1.0000
 -15   0   1     484     184                                                         487    0.04    0.14  1.0000
  -1 -15  -1       2     145                                                         -49   -0.43   -0.68  1.0000
 -16   1   1     310     171                                                         338   -0.41    0.56  1.0000
  -2 -15  -1      22     162                                                          59   -1.51   -0.91  1.0000
 -17   2   1       8     154                                                         -42   -1.60    0.21  1.0000
 -16  -1  -1       5     152                                                        -122    1.11   -0.76  1.0000
   1 -17   1       4     165                                                         -34    1.18    0.32  1.0000
 -16   0  -1       0     154                                                         -12   -0.12    0.18  1.0000
   0 -16   1      26     165                                                          25   -0.06   -0.27  1.0000
 -16   1  -1     198     163                                                         213    0.24    0.80  1.0000
  -1 -15   1      66     175                                                          73    0.23   -0.46  1.0000
 -16   2  -1     438     164                                                         315    1.87   -0.35  1.0000
  -2 -14   1      25     161                                                           2    2.02    0.84  1.0000
  -3 -13   1      38     175                                                          91   -1.96   -0.01  1.0000
  -4 -12   1       2     131                                                        -112   -0.47   -0.64  1.0000
  -5 -11   1      14     145                                                        -152    0.37    2.19  1.0000
  -6 -10   1     571     209                                                         599    0.31   -0.78  1.0000
   9 -16  -1     173     134                                                         180    0.00    0.88  1.0000
  -7  -9   1      16     156                                                          16    0.06   -1.27  1.0000
   7 -16  -1     245     130                                                         260    0.24    0.45  1.0000
  -9  -7   1     227     152                                                         239    0.18   -0.51  1.0000
   6 -16  -1     434     153                                                         490   -0.75    0.53  1.0000
 -10  -6   1     320     171                                                         366   -0.70   -0.93  1.0000
   5 -16  -1     157     137                                                         226   -0.96    1.33  1.0000
 -11  -5   1       8     127                                                        -217   -0.87   -1.47  1.0000
   4 -16  -1     120     136                                                         130    0.25   -0.05  1.0000
 -12  -4   1       0     149                                                         -26    0.18    0.15  1.0000
   3 -16  -1      10     135                                                         -27    1.84   -0.43  1.0000
 -13  -3   1       9     133                                                        -179    1.74    0.10  1.0000
   2 -16  -1     415     171                                                         313   -2.04   -1.73  1.0000
 -14  -2   1      10     132                                                         -22   -1.75    0.69  1.0000
   1 -16  -1     198     176                                                         213   -0.28   -0.47  1.0000
 -15  -1   1      14     165                                                          17   -0.24    0.36  1.0000
   0 -16  -1      79     166                                                          73    0.22    0.19  1.0000
 -16   0   1       0     149                                                        -102    0.21   -0.16  1.0000
  -1 -16  -1      15     186                                                          36   -1.22   -0.21  1.0000
 -17   1   1     212     187                                                         285   -1.32   -0.40  1.0000
  -1 -16   1       4     179                                                          18    1.15    0.68  1.0000
  -2 -15   1      23     174                                                          59    1.65   -0.29  1.0000
  -3 -14   1       7     155                                                          19    1.00    0.37  1.0000
  -4 -13   1       9     177                                                          31   -1.44   -0.66  1.0000
  -5 -12   1      34     159                                                        -206   -3.32    0.86  1.0000
  -6 -11   1     201     181                                                         218    0.19   -1.41  1.0000
  -7 -10   1     579     183                                                         481    1.25   -0.03  1.0000
  -8  -9   1     259     189                                                         517    3.46   -1.76  1.0000
   8 -17  -1      46     114                                                        -237   -3.53    1.79  1.0000
  -9  -8   1      46     162                                                         -36   -3.59   -1.69  1.0000
   7 -17  -1     408     151                                                         322   -1.33    0.74  1.0000
 -10  -7   1     323     170                                                         243   -1.42   -0.93  1.0000
   6 -17  -1     209     146                                                         235   -0.45    0.89  1.0000
 -11  -6   1     162     175                                                         197   -0.69   -1.04  1.0000
   5 -17  -1      34     144                                                         132    2.69   -1.90  1.0000
 -12  -5   1      32     142                                                        -191    2.61    2.07  1.0000
   4 -17  -1       1     139                                                          13    1.45    0.88  1.0000
 -13  -4   1       7     156                                                        -112    1.47   -0.62  1.0000
   3 -17  -1     220     172                                                         269   -0.88    0.43  1.0000
 -14  -3   1       2     138                                                         -34   -0.75   -0.14  1.0000
   2 -17  -1      10     156                                                         -88   -1.51   -1.03  1.0000
 -15  -2   1      25     168                                                          71   -1.40    1.51  1.0000
   1 -17  -1      59     182                                                          96   -1.24    0.09  1.0000
 -16  -1   1       4     157                                                         -18   -1.17   -0.03  1.0000
  -4 -14   1       3     185                                                           2   -0.86    1.42  1.0000
  -5 -13   1      34     184                                                         -14   -3.14    1.31  1.0000
  -6 -12   1     548     197                                                         449    1.32   -0.51  1.0000
  -7 -11   1      33     179                                                         159    0.71   -4.01  1.0000
  -8 -10   1     773     218                                                         846    0.65   -1.87  1.0000
 -10  -8   1    1188     269                                                        1340   -1.01    2.54  1.0000
 -11  -7   1      13     178                                                          63   -2.41    0.93  1.0000
   6 -18  -1     410     177                                                         328   -1.61    2.48  1.0000
 -12  -6   1     156     190                                                         102   -1.52   -2.31  1.0000
   5 -18  -1     326     163                                                         166    3.48    1.39  1.0000
 -13  -5   1      39     163                                                         -21    3.50   -1.05  1.0000
   4 -18  -1     220     167                                                         294    1.21   -0.75  1.0000
 -14  -4   1       6     160                                                         -72    1.03    1.02  1.0000
   0   0  -2    1302     869                                                       31032 -104.56   48.30  1.0000
   0   0  -2    2597     832                                                       23746 -104.56   48.30  1.0000
   0   1  -2      20      54                                                         879   14.70   -0.64  1.0000
   1  -1  -2      21      68                                                         821   14.02   -2.20  1.0000
   1  -1  -2      38      69                                                         920   14.02   -2.20  1.0000
  -1   0  -2      28      73                                                         861   14.07   -0.36  1.0000
   0  -1   2      13      57                                                         828   14.70    0.64  1.0000
  -1   1  -2      44      42                                                         814   10.69   10.73  1.0000
   1   0  -2      62      68                                                         911   11.10    9.15  1.0000
   0  -1  -2      26      63                                                         711   11.87    9.29  1.0000
  -1   0   2      41      60                                                         790   11.10   -9.15  1.0000
   1  -1   2      46      42                                                         831   10.69  -10.73  1.0000
  -1   2  -2   47114     294                                                        9085   71.45    5.07  1.0000
  -1  -1  -2   48826     331                                                        9915   71.48    6.99  1.0000
   2  -1  -2   46702     317                                                        8987   71.47    7.52  1.0000
  -1  -1  -2   46397     310                                                        8829   71.48    6.99  1.0000
   1  -2   2   46337     293                                                        8744   71.45   -5.07  1.0000
  -2   1   2   48368     321                                                        9733   71.47   -7.52  1.0000
  -2  -1  -2    4157     188                                                        4660   -2.22   -0.21  1.0000
   3  -2  -2    4283     196                                                        4747   -1.94    2.69  1.0000
  -3   2   2    4370     196                                                        4839   -1.94   -2.69  1.0000
   1  -3   2    3805     175                                                        4369   -2.58   -0.70  1.0000
   0   2  -2   79036    2487                                                       78400   -0.68   -2.28  1.0000
   2  -2  -2   82578    2432                                                       81831   -1.45  -14.13  1.0000
   0  -2   2   81388    2420                                                       80743   -0.68    2.28  1.0000
  -2   1  -2   46130     285                                                        8645   71.31   -3.15  1.0000
   1   1  -2   48132     313                                                        9488   71.38   -2.22  1.0000
   1  -2  -2   46344     323                                                        8788   71.07    0.14  1.0000
   1  -2  -2   47731     314                                                        9398   71.07    0.14  1.0000
  -1  -1   2   47583     311                                                        9245   71.38    2.22  1.0000
   2  -1   2   46468     285                                                        8792   71.31    3.15  1.0000
   0  -2  -2   82907    2450                                                       82968   -0.47  -12.43  1.0000
   0  -2  -2   81236    2526                                                       81292   -0.47  -12.43  1.0000
   2   0  -2   83343    2451                                                       82437   -1.11   -7.31  1.0000
  -2   0   2   77900    2449                                                       77019   -1.11    7.31  1.0000
   3  -1  -2    4131     193                                                        4436   -1.27   -2.89  1.0000
  -2   3  -2    3918     156                                                        4370   -1.97   -2.85  1.0000
  -1  -2  -2    4198     192                                                        4595   -1.75   -0.61  1.0000
  -1  -2  -2    4145     197                                                        4539   -1.75   -0.61  1.0000
   2  -3   2    4200     159                                                        4668   -1.97    2.85  1.0000
  -3   1   2    4218     193                                                        4526   -1.27    2.89  1.0000
   4  -2  -2     487     315                                                        8306   40.33   -3.46  1.0000
  -2  -2  -2     449     317                                                        8126   40.28   -2.95  1.0000
  -2  -2  -2     420     321                                                        8002   40.28   -2.95  1.0000
   2  -4   2     459     286                                                        8299   40.74    0.87  1.0000
  -4   2   2     528     314                                                        8474   40.33    3.46  1.0000
  -3  -2  -2      36      86                                                         659   11.47   -1.29  1.0000
   5  -3  -2      61     100                                                         825   12.22   -0.75  1.0000
   2  -5   2      23      78                                                         687   12.27    3.12  1.0000
  -5   3   2      35      92                                                         721   12.22    0.75  1.0000
  -3  -1  -2    4756     393                                                       10999  -20.80   -4.32  1.0000
   4  -3  -2    4723     400                                                       11267  -21.47   -6.19  1.0000
  -4   3   2    4791     396                                                       11373  -21.47    6.19  1.0000
   1  -4   2    4467     380                                                       10767  -20.68    9.16  1.0000
   2  -3  -2    3918     192                                                        4504   -2.64    0.52  1.0000
  -3   1  -2    3887     163                                                        4394   -2.31    0.00  1.0000
  -1  -2   2    3721     188                                                        4249   -2.39    2.37  1.0000
   1  -3  -2    3940     193                                                        4456   -2.15   -4.11  1.0000
  -3   2  -2    4007     147                                                        4383   -1.33   -5.86  1.0000
   1  -3  -2    3829     193                                                        4337   -2.15   -4.11  1.0000
  -3   2  -2    3948     147                                                        4321   -1.33   -5.86  1.0000
  -2  -1   2    4161     196                                                        4628   -1.94    3.29  1.0000
   3  -2   2    4051     147                                                        4430   -1.33    5.86  1.0000
   0  -3  -2   13842     295                                                        7521  -18.97   -8.60  1.0000
  -3   3  -2   14130     240                                                        7567  -18.90    4.68  1.0000
   3   0  -2   14334     297                                                        7592  -19.14   -2.45  1.0000
   0  -3  -2   13808     294                                                        7496  -18.97   -8.60  1.0000
  -3   0   2   14740     295                                                        7889  -19.14    2.45  1.0000
   3  -3   2   14645     241                                                        7947  -18.90   -4.68  1.0000
   4  -1  -2    4405     393                                                       10750  -20.51   11.05  1.0000
  -1  -3  -2    4480     397                                                       11000  -21.51    8.02  1.0000
  -1  -3  -2    4493     395                                                       11021  -21.51    8.02  1.0000
  -4   1   2    4495     391                                                       10893  -20.51  -11.05  1.0000
   3  -4   2    4596     351                                                       10741  -20.81   -3.79  1.0000
   5  -2  -2      88      99                                                         865   11.68    0.86  1.0000
  -2  -3  -2     124     108                                                        1022   12.08    1.79  1.0000
  -2  -3  -2      35      91                                                         715   12.08    1.79  1.0000
   3  -5   2      28      69                                                         642   11.70    0.79  1.0000
  -5   2   2      42      96                                                         702   11.68   -0.86  1.0000
  -3  -3  -2     190      64                                                          -4    7.30    3.43  1.0000
   6  -3  -2     156      64                                                         -70    6.28    3.71  1.0000
   3  -6   2     134      52                                                          54    6.30   -3.53  1.0000
  -6   3   2     134      63                                                          56    6.28   -3.71  1.0000
   7  -4  -2    1354     158                                                        1907   -3.99    1.11  1.0000
  -4  -3  -2     688     135                                                        1187   -4.81   -0.38  1.0000
  -7   4   2    1473     149                                                        2048   -3.99   -1.11  1.0000
   3  -7   2    1182     131                                                        1613   -3.34   -1.48  1.0000
  -4  -2  -2    3186     204                                                        3761    2.80   -1.69  1.0000
   6  -4  -2    2803     191                                                        3422    3.25    0.19  1.0000
   2  -6   2    2757     178                                                        3371    2.96    3.96  1.0000
  -6   4   2    2977     192                                                        3614    3.25   -0.19  1.0000
  -4  -1  -2     579     101                                                        1003    2.41    7.34  1.0000
   5  -4  -2     758     109                                                        1065    2.42    3.67  1.0000
  -5   4   2     788     108                                                        1101    2.42   -3.67  1.0000
   1  -5   2     821     109                                                        1144    2.64   -3.02  1.0000
   4  -4  -2    1652     172                                                        3304   -9.84   -1.02  1.0000
  -4   0  -2    1706     158                                                        3328   -9.57    0.79  1.0000
   0  -4   2    1803     169                                                        3379   -9.15   -0.76  1.0000
  -4   1  -2    4538     370                                                       10897  -20.68   -9.45  1.0000
   3  -4  -2    4915     395                                                       11161  -20.72   -2.38  1.0000
  -1  -3   2    4565     392                                                       10891  -21.07    6.45  1.0000
  -4   2  -2     388     269                                                        7915   40.51    1.44  1.0000
   2  -4  -2     462     310                                                        8216   40.44   -0.61  1.0000
  -2  -2   2     394     308                                                        7942   40.50   -1.57  1.0000
   1  -4  -2    4423     399                                                       10768  -20.69   10.13  1.0000
  -4   3  -2    4440     344                                                       10725  -21.04    7.22  1.0000
   1  -4  -2    4740     399                                                       11266  -20.69   10.13  1.0000
  -4   3  -2    4755     346                                                       11214  -21.04    7.22  1.0000
   4  -3   2    4689     346                                                       11112  -21.04   -7.22  1.0000
  -3  -1   2    4280     391                                                       10214  -20.77   -2.67  1.0000
   0  -4  -2    1803     170                                                        3366   -8.99    2.82  1.0000
   4   0  -2    1692     184                                                        3286   -9.31    3.58  1.0000
   0  -4  -2    1859     185                                                        3443   -8.99    2.82  1.0000
  -4   0   2    1851     185                                                        3507   -9.31   -3.58  1.0000
   4  -4   2    1798     127                                                        3350   -8.72   -5.17  1.0000
   5  -1  -2     692     118                                                        1094    2.10    6.74  1.0000
  -1  -4  -2     480      99                                                         719    2.51    3.17  1.0000
  -1  -4  -2     754     105                                                        1054    2.51    3.17  1.0000
  -5   1   2     755     117                                                        1177    2.10   -6.74  1.0000
   4  -5   2     709      76                                                         985    2.73   -1.16  1.0000
  -2  -4  -2    3436     218                                                        4002    2.53    3.17  1.0000
   6  -2  -2    2758     189                                                        3260    2.50    3.19  1.0000
  -2  -4  -2    3025     189                                                        3556    2.53    3.17  1.0000
  -6   2   2    3058     191                                                        3586    2.50   -3.19  1.0000
   4  -6   2    3069     162                                                        3533    2.35    0.80  1.0000
  -3  -4  -2    1038     140                                                        1405   -2.88   -3.56  1.0000
   7  -3  -2    1022     134                                                        1433   -3.17   -4.23  1.0000
   4  -7   2    1086     117                                                        1491   -3.08    3.85  1.0000
  -7   3   2     944     128                                                        1338   -3.17    4.23  1.0000
   8  -4  -2    5684     275                                                        5708   -0.04    1.73  1.0000
  -4  -4  -2    5984     295                                                        5965    0.17    2.50  1.0000
  -8   4   2    5236     263                                                        5258   -0.04   -1.73  1.0000
   4  -8   2    5441     255                                                        5549   -0.25   -3.38  1.0000
   9  -5  -2    2569     215                                                        3213    3.49    1.39  1.0000
  -5  -4  -2    2906     243                                                        3634    3.72    0.68  1.0000
  -9   5   2    2857     216                                                        3534    3.49   -1.39  1.0000
   4  -9   2    3100     210                                                        3843    3.67   -1.37  1.0000
   8  -5  -2    2620     172                                                        2251   -2.19   -0.40  1.0000
  -5  -3  -2    2635     183                                                        2285   -2.07   -0.20  1.0000
  -8   5   2    2602     162                                                        2235   -2.19    0.40  1.0000
   3  -8   2    2494     164                                                        2156   -2.06    0.73  1.0000
  -5  -2  -2      45      70                                                         133   10.32    2.74  1.0000
   7  -5  -2       0      79                                                         313   10.26    1.33  1.0000
  -7   5   2       1      77                                                         283   10.26   -1.33  1.0000
   2  -7   2      17      75                                                         153    9.50   -1.62  1.0000
  -5  -1  -2     450      60                                                          11   10.74   -1.73  1.0000
   6  -5  -2     492      63                                                          21   11.05   -2.31  1.0000
   1  -6   2     337      32                                                         -53   10.57    1.90  1.0000
  -6   5   2     641      60                                                          78   11.05    2.31  1.0000
   1  -6   2     530      65                                                          35   10.57    1.90  1.0000
   5  -5  -2    3193     204                                                        4048    3.52    6.09  1.0000
  -5   0  -2    3386     198                                                        4040    3.13    0.73  1.0000
   0  -5   2    3059     199                                                        3821    3.80    0.16  1.0000
   4  -5  -2     728     107                                                        1046    2.63    3.53  1.0000
  -5   1  -2     794      90                                                        1101    2.29   -3.74  1.0000
  -1  -4   2     620     101                                                         912    2.97   -1.86  1.0000
   3  -5  -2      14      81                                                         588   11.96    0.14  1.0000
  -5   2  -2      28      69                                                         711   12.50   -0.19  1.0000
  -2  -3   2       7      86                                                         557   12.20    0.96  1.0000
   2  -5  -2      67     102                                                         857   11.98    3.19  1.0000
  -5   3  -2      64      70                                                         800   11.86    0.64  1.0000
   2  -5  -2      21      96                                                         657   11.98    3.19  1.0000
  -3  -2   2      12      91                                                         555   11.59   -2.20  1.0000
  -5   4  -2     685      68                                                         953    2.75    0.15  1.0000
   1  -5  -2     559     101                                                         805    2.58    2.19  1.0000
   1  -5  -2     694     101                                                         966    2.58    2.19  1.0000
   5  -4   2     721      71                                                         995    2.75   -0.15  1.0000
  -4  -1   2     748     119                                                        1073    2.22    4.62  1.0000
   0  -5  -2    3410     202                                                        4233    3.78    2.68  1.0000
   0  -5  -2    2810     203                                                        3560    3.78    2.68  1.0000
   5  -5   2    3016     152                                                        3814    3.77    3.57  1.0000
  -5   0   2    2988     199                                                        3689    3.53    1.07  1.0000
  -1  -5  -2     434      67                                                           7   10.65   -0.54  1.0000
   6  -1  -2     329      65                                                         -19   10.61   -0.06  1.0000
  -1  -5  -2     517      61                                                          21   10.65   -0.54  1.0000
   5  -6   2     437      39                                                           6   10.79    0.24  1.0000
  -6   1   2     329      64                                                         -27   10.61    0.06  1.0000
  -2  -5  -2      10      76                                                         222   10.27    2.50  1.0000
  -2  -5  -2       0      94                                                         330   10.27    2.50  1.0000
   7  -2  -2      21      87                                                         203   10.12    4.25  1.0000
  -7   2   2       8      80                                                         255   10.12   -4.25  1.0000
   5  -7   2      26      54                                                         174   10.07   -3.46  1.0000
  -3  -5  -2    2871     210                                                        2388   -2.76    0.50  1.0000
   8  -3  -2    3027     187                                                        2550   -2.66   -0.64  1.0000
  -8   3   2    2524     168                                                        2090   -2.66    0.64  1.0000
   5  -8   2    2816     152                                                        2368   -2.58    0.45  1.0000
  -4  -5  -2    3010     245                                                        3712    3.55   -0.15  1.0000
   9  -4  -2    2950     222                                                        3632    3.48   -0.38  1.0000
  -9   4   2    2578     211                                                        3217    3.48    0.38  1.0000
   5  -9   2    2929     195                                                        3649    3.67    0.68  1.0000
  -5  -5  -2    5549     255                                                        3633    8.32   -0.22  1.0000
  10  -5  -2    4909     215                                                        3102    8.40   -0.11  1.0000
 -10   5   2    5246     212                                                        3371    8.40    0.11  1.0000
   5 -10   2    4818     198                                                        3019    8.46    0.38  1.0000
  -6  -5  -2       7     100                                                          49   -2.59   -0.34  1.0000
  11  -6  -2      97      91                                                         202   -2.56   -0.12  1.0000
 -11   6   2      19      70                                                         -13   -2.56    0.12  1.0000
   5 -11   2       1      72                                                          30   -2.55   -0.03  1.0000
  10  -6  -2     265      82                                                         127   -3.18   -0.95  1.0000
  -6  -4  -2     223      95                                                          94   -3.06    0.10  1.0000
   4 -10   2     278      82                                                         141   -3.27    1.31  1.0000
 -10   6   2     278      77                                                         136   -3.18    0.95  1.0000
  -6  -3  -2    1405     157                                                        1433   -0.21   -0.57  1.0000
   9  -6  -2    2127     172                                                        2168   -0.21   -1.58  1.0000
   3  -9   2    1495     146                                                        1545   -0.34    1.56  1.0000
  -9   6   2    1471     143                                                        1504   -0.21    1.58  1.0000
   8  -6  -2    1311     110                                                         813    4.51    0.68  1.0000
  -6  -2  -2    1200     121                                                         725    4.52   -0.21  1.0000
   2  -8   2    1267     108                                                         735    4.98   -0.82  1.0000
  -8   6   2    1349     111                                                         843    4.51   -0.68  1.0000
   2  -8   2    1098      80                                                         607    4.98   -0.82  1.0000
   7  -6  -2    4305     231                                                        4465    0.70   -0.85  1.0000
  -6  -1  -2    4270     236                                                        4455    0.82   -0.13  1.0000
   1  -7   2    4489     237                                                        4637    0.64   -0.03  1.0000
   1  -7   2    4286     174                                                        4431    0.64   -0.03  1.0000
  -7   6   2    4465     229                                                        4628    0.70    0.85  1.0000
   6  -6  -2   20609     630                                                       17935    5.64    0.02  1.0000
  -6   0  -2   20686     625                                                       18100    5.44   -0.68  1.0000
   0  -6   2   20850     637                                                       18230    5.48    0.30  1.0000
   5  -6  -2     461      62                                                          16   11.11   -3.07  1.0000
  -6   1  -2     419      18                                                         -34   11.57   -3.07  1.0000
  -1  -5   2     583      72                                                          77   11.73    3.22  1.0000
  -6   2  -2    3004     173                                                        3711    3.30   -3.79  1.0000
   4  -6  -2    3053     191                                                        3661    3.07    0.37  1.0000
  -2  -4   2    2905     206                                                        3508    2.98    2.68  1.0000
   3  -6  -2     223      77                                                         183    6.37    2.90  1.0000
  -6   3  -2     115      41                                                          -5    5.68    2.68  1.0000
  -3  -3   2     119      61                                                         -12    5.71   -2.83  1.0000
  -6   4  -2    3117     148                                                        3535    2.11   -0.63  1.0000
   2  -6  -2    2874     192                                                        3410    2.40    4.71  1.0000
   2  -6  -2    2722     193                                                        3242    2.40    4.71  1.0000
   6  -4   2    3040     151                                                        3453    2.11    0.63  1.0000
  -4  -2   2    2891     193                                                        3345    2.37    0.69  1.0000
  -6   5  -2     632      37                                                          52   11.43   -1.68  1.0000
   1  -6  -2     351      72                                                         -26   10.81   -1.75  1.0000
   1  -6  -2     605      65                                                          53   10.81   -1.75  1.0000
  -5  -1   2     758      76                                                          86   11.21    1.17  1.0000
   6  -5   2     554      38                                                          27   11.43    1.68  1.0000
   0  -6  -2   21829     645                                                       19196    5.44   -2.64  1.0000
   0  -6  -2   21250     653                                                       18653    5.44   -2.64  1.0000
  -6   0   2   19618     642                                                       17195    5.26    1.96  1.0000
   6  -6   2   20666     587                                                       18131    5.38    2.49  1.0000
  -1  -6  -2    4357     248                                                        4418    0.22    1.95  1.0000
  -1  -6  -2    4848     235                                                        4913    0.22    1.95  1.0000
   6  -7   2    4405     192                                                        4528    0.45   -2.61  1.0000
  -7   1   2    4130     233                                                        4186    0.19   -2.31  1.0000
   8  -2  -2    1432     130                                                         886    4.73    0.53  1.0000
  -2  -6  -2    1546     125                                                         994    4.56    0.53  1.0000
  -2  -6  -2    1241     141                                                         753    4.56    0.53  1.0000
  -8   2   2    1408     125                                                         867    4.73   -0.53  1.0000
   6  -8   2    1284      90                                                         795    4.48   -0.84  1.0000
   9  -3  -2    1738     174                                                        1747   -0.05    0.62  1.0000
  -3  -6  -2    1971     189                                                        1999   -0.17    0.90  1.0000
   6  -9   2    1581     136                                                        1619   -0.25   -1.17  1.0000
  -9   3   2    1885     179                                                        1894   -0.05   -0.62  1.0000
  -4  -6  -2      31      95                                                          -5   -3.26    0.11  1.0000
  10  -4  -2     182      78                                                          66   -3.56    1.41  1.0000
   6 -10   2      31      60                                                         -73   -3.24    0.04  1.0000
 -10   4   2     278      79                                                         132   -3.56   -1.41  1.0000
  11  -5  -2       1      82                                                          29   -2.49   -0.07  1.0000
  -5  -6  -2      26      96                                                          86   -2.47    0.29  1.0000
   6 -11   2      34      77                                                         102   -2.51   -0.16  1.0000
 -11   5   2       1      79                                                          26   -2.49    0.07  1.0000
  -6  -6  -2     380     164                                                         663   -3.66   -0.11  1.0000
  12  -6  -2     672     155                                                        1036   -3.67   -0.13  1.0000
   6 -12   2     657     135                                                        1021   -3.70   -0.06  1.0000
 -12   6   2     461     136                                                         769   -3.67    0.13  1.0000
  -7  -6  -2     642     165                                                         831   -2.04   -0.08  1.0000
  13  -7  -2     780     153                                                        1003   -2.18   -0.29  1.0000
 -13   7   2     846     154                                                        1077   -2.18    0.29  1.0000
   6 -13   2     474     129                                                         653   -2.21    0.34  1.0000
  -7  -5  -2    4361     288                                                        4001   -1.63    0.36  1.0000
  12  -7  -2    5095     272                                                        4695   -1.68    0.50  1.0000
 -12   7   2    4756     261                                                        4370   -1.68   -0.50  1.0000
   5 -12   2    4537     258                                                        4170   -1.63   -0.63  1.0000
  11  -7  -2      21      77                                                          18    0.17    0.39  1.0000
  -7  -4  -2     141     103                                                         132    0.23   -0.10  1.0000
   4 -11   2     249      91                                                         238    0.20    0.15  1.0000
 -11   7   2     205      83                                                         198    0.17   -0.39  1.0000
  10  -7  -2     531     108                                                         524   -0.14    1.42  1.0000
  -7  -3  -2     612     125                                                         605   -0.21    2.03  1.0000
   3 -10   2     701      90                                                         687   -0.19   -1.06  1.0000
   3 -10   2     783     121                                                         769   -0.19   -1.06  1.0000
 -10   7   2     627     108                                                         620   -0.14   -1.42  1.0000
   9  -7  -2       5      64                                                         -20    0.97   -0.83  1.0000
  -7  -2  -2       4      68                                                          -3    0.92   -0.67  1.0000
   2  -9   2      86      48                                                          55    1.11    0.63  1.0000
  -9   7   2       5      59                                                         -46    0.97    0.83  1.0000
   2  -9   2       5      73                                                         -19    1.11    0.63  1.0000
   8  -7  -2       5      67                                                          42   -2.61   -1.11  1.0000
  -7  -1  -2      29      64                                                         -22   -2.80   -1.45  1.0000
   1  -8   2      17      39                                                          54   -1.71    1.80  1.0000
  -8   7   2      24      58                                                         -55   -2.61    1.11  1.0000
   1  -8   2      61      84                                                         128   -1.71    1.80  1.0000
  -7   0  -2    2916     179                                                        2608   -1.72    0.61  1.0000
   7  -7  -2    2661     175                                                        2367   -1.72    0.02  1.0000
   0  -7   2    2561     100                                                        2279   -1.69   -1.11  1.0000
   0  -7   2    2725     188                                                        2434   -1.69   -1.11  1.0000
  -7   1  -2    4070     216                                                        4286    0.97   -0.46  1.0000
   6  -7  -2    4071     225                                                        4276    0.92   -0.93  1.0000
  -1  -6   2    4251     245                                                        4441    0.84    0.18  1.0000
  -7   2  -2      45      57                                                          98    9.71    0.64  1.0000
   5  -7  -2      11      74                                                         210   10.07    2.62  1.0000
  -2  -5   2       1      96                                                         308    9.44   -1.92  1.0000
   4  -7  -2    1220     157                                                        1779   -4.24   -0.07  1.0000
  -7   3  -2    1297     123                                                        1785   -3.51    2.67  1.0000
  -3  -4   2    1498     172                                                        2020   -3.61   -1.43  1.0000
   3  -7  -2    1361     158                                                        1795   -2.89   -4.12  1.0000
  -7   4  -2    1306     111                                                        1734   -2.84   -4.56  1.0000
   3  -7  -2     854     130                                                        1194   -2.89   -4.12  1.0000
  -4  -3   2    1511     169                                                        1950   -2.81    3.82  1.0000
   2  -7  -2      26      76                                                         168   10.22    2.52  1.0000
  -7   5  -2       3      52                                                         276   10.18    3.43  1.0000
   2  -7  -2       1      93                                                         291   10.22    2.52  1.0000
  -5  -2   2      50      85                                                         112   10.07   -2.18  1.0000
   7  -5   2       3      54                                                         277   10.18   -3.43  1.0000
  -7   6  -2    4472     187                                                        4577    0.40    2.15  1.0000
   1  -7  -2    3966     245                                                        4041    0.31    1.85  1.0000
   1  -7  -2    4837     238                                                        4921    0.31    1.85  1.0000
  -6  -1   2    4220     244                                                        4364    0.59   -2.05  1.0000
   7  -6   2    4766     193                                                        4875    0.40   -2.15  1.0000
   0  -7  -2    2734     173                                                        2497   -1.36   -0.41  1.0000
   0  -7  -2    2759     208                                                        2521   -1.36   -0.41  1.0000
   7  -7   2    2564     133                                                        2303   -1.56   -0.85  1.0000
  -7   0   2    2685     179                                                        2427   -1.49   -0.43  1.0000
  -1  -7  -2       9      65                                                          51   -2.21    2.03  1.0000
  -1  -7  -2       7      91                                                          45   -2.21    2.03  1.0000
  -8   1   2      22      74                                                         -21   -1.86   -2.01  1.0000
   7  -8   2      26      43                                                         -33   -2.19   -2.03  1.0000
  -2  -7  -2      76      96                                                          43    1.28   -0.49  1.0000
  -2  -7  -2       6      64                                                         -52    1.28   -0.49  1.0000
  -9   2   2       5      72                                                        -117    1.28   -0.11  1.0000
   7  -9   2     104      54                                                          63    1.33   -0.09  1.0000
  -3  -7  -2     632     142                                                         636   -0.02   -1.42  1.0000
 -10   3   2     610     119                                                         594   -0.23    1.17  1.0000
   7 -10   2     649      96                                                         645   -0.16    1.81  1.0000
  -4  -7  -2     279     124                                                         271    0.27   -1.02  1.0000
  11  -4  -2      58      80                                                          52    0.33   -1.35  1.0000
 -11   4   2     144      84                                                         138    0.33    1.35  1.0000
   7 -11   2      93      71                                                          82    0.51    1.45  1.0000
  -5  -7  -2    5063     320                                                        4639   -1.78    0.46  1.0000
  12  -5  -2    4615     280                                                        4236   -1.67    0.05  1.0000
 -12   5   2    4816     274                                                        4429   -1.67   -0.05  1.0000
   7 -12   2    4911     248                                                        4486   -1.82   -0.84  1.0000
  13  -6  -2     615     151                                                         806   -2.09    0.47  1.0000
  -6  -7  -2     667     167                                                         870   -2.13    0.52  1.0000
   7 -13   2     600     133                                                         800   -2.20   -0.72  1.0000
 -13   6   2     627     147                                                         820   -2.09   -0.47  1.0000
  14  -7  -2      24     107                                                          62    1.82   -2.67  1.0000
  -7  -7  -2      33     121                                                          -7    1.92   -2.73  1.0000
 -14   7   2      31      99                                                         -16    1.82    2.67  1.0000
  -8  -7  -2     577     171                                                         532    0.58   -0.76  1.0000
  15  -8  -2     446     141                                                         408    0.55   -0.86  1.0000
 -15   8   2     608     140                                                         564    0.55    0.86  1.0000
  -8  -6  -2    2012     249                                                        2161    0.94   -0.94  1.0000
  14  -8  -2    2266     234                                                        2433    0.99   -0.92  1.0000
 -14   8   2    2247     229                                                        2413    0.99    0.92  1.0000
   6 -14   2    2043     216                                                        2187    0.91    0.73  1.0000
  13  -8  -2     843     138                                                         668    1.87   -0.49  1.0000
  -8  -5  -2     864     157                                                         690    1.84   -0.57  1.0000
   5 -13   2     724     130                                                         562    1.87    0.28  1.0000
 -13   8   2    1027     144                                                         833    1.87    0.49  1.0000
  -8  -4  -2     231     115                                                         287   -1.02   -0.50  1.0000
  12  -8  -2     402     116                                                         489   -1.21   -0.08  1.0000
   4 -12   2     255     110                                                         315   -1.05    0.25  1.0000
 -12   8   2     152      92                                                         207   -1.21    0.08  1.0000
  -8  -3  -2      26     101                                                          97    3.52    4.01  1.0000
  11  -8  -2      26      79                                                          72    2.81    3.93  1.0000
   3 -11   2      24      87                                                          62    3.00   -3.99  1.0000
 -11   8   2      27      72                                                          75    2.81   -3.93  1.0000
  10  -8  -2      21      81                                                         137    7.99    3.15  1.0000
  -8  -2  -2      83      84                                                          36    8.05    3.18  1.0000
   2 -10   2      20      90                                                         146    8.28   -3.05  1.0000
 -10   8   2      32      71                                                         101    7.99   -3.15  1.0000
   9  -8  -2    2092     166                                                        1740   -2.42   -1.43  1.0000
  -8  -1  -2    2261     179                                                        1870   -2.61   -1.67  1.0000
   1  -9   2    2077     176                                                        1717   -2.48    1.33  1.0000
   1  -9   2    1900      98                                                        1556   -2.48    1.33  1.0000
  -9   8   2    2200     164                                                        1839   -2.42    1.43  1.0000
  -8   0  -2    8399     395                                                        9413   -3.13   -1.45  1.0000
   8  -8  -2    8443     394                                                        9484   -3.20   -1.57  1.0000
   0  -8   2    8672     415                                                        9662   -3.01    1.28  1.0000
  -8   1  -2      17      64                                                         -33   -1.67   -1.73  1.0000
   7  -8  -2       3      65                                                          37   -2.80   -1.21  1.0000
  -1  -7   2      22      66                                                        -101   -2.23    1.56  1.0000
   6  -8  -2    1375     121                                                         865    4.49   -0.37  1.0000
  -2  -6   2    1188     122                                                         689    4.81   -0.46  1.0000
  -8   3  -2    2537     153                                                        2153   -2.32   -0.31  1.0000
   5  -8  -2    2744     184                                                        2376   -2.13   -0.16  1.0000
  -3  -5   2    2787     187                                                        2430   -2.06    0.63  1.0000
   4  -8  -2    5627     278                                                        5609    0.10    1.25  1.0000
  -8   4  -2    5510     235                                                        5566   -0.13    2.39  1.0000
  -4  -4   2    5483     282                                                        5527   -0.07   -2.60  1.0000
   3  -8  -2    3027     193                                                        2553   -2.63    0.66  1.0000
   3  -8  -2    2887     191                                                        2424   -2.63    0.66  1.0000
  -8   5  -2    2865     137                                                        2414   -2.57   -0.30  1.0000
   8  -5   2    2779     142                                                        2335   -2.57    0.30  1.0000
  -5  -3   2    2656     190                                                        2177   -2.85   -0.28  1.0000
   2  -8  -2    1287     130                                                         771    4.74    0.32  1.0000
   2  -8  -2    1215     114                                                         716    4.74    0.32  1.0000
  -8   6  -2    1356      84                                                         837    4.63    0.66  1.0000
  -6  -2   2    1542     146                                                         992    4.55   -0.52  1.0000
   8  -6   2    1264      83                                                         765    4.63   -0.66  1.0000
  -8   7  -2       3      42                                                          25   -2.06    2.13  1.0000
   1  -8  -2      23      61                                                         -26   -1.70    2.21  1.0000
   1  -8  -2      18      82                                                          65   -1.70    2.21  1.0000
  -7  -1   2      29      85                                                          94   -2.08   -2.00  1.0000
   8  -7   2      26      43                                                         -15   -2.06   -2.13  1.0000
   0  -8  -2    8904     420                                                        9884   -2.94    1.13  1.0000
   0  -8  -2    8099     378                                                        9035   -2.94    1.13  1.0000
  -8   8  -2    8368     337                                                        9354   -3.03    1.80  1.0000
   8  -8   2    8167     340                                                        9141   -3.03   -1.80  1.0000
  -8   0   2    7922     406                                                        8852   -2.94   -1.52  1.0000
  -1  -8  -2    2088     191                                                        1711   -2.53    0.37  1.0000
  -1  -8  -2    1855     151                                                        1501   -2.53    0.37  1.0000
   8  -9   2    1865     126                                                        1511   -2.52    0.08  1.0000
  -9   1   2    2059     175                                                        1684   -2.55    0.45  1.0000
  -2  -8  -2      26      83                                                         123    8.06   -3.18  1.0000
  -2  -8  -2     136      93                                                          11    8.06   -3.18  1.0000
 -10   2   2      43      85                                                          76    7.93    3.07  1.0000
   8 -10   2      73      58                                                          41    7.92    3.11  1.0000
  -3  -8  -2      55     108                                                         156    3.01   -3.83  1.0000
 -11   3   2      39      90                                                          94    2.46    3.56  1.0000
   8 -11   2      23      68                                                          48    2.93    3.82  1.0000
  -4  -8  -2     341     151                                                         416   -1.09   -1.05  1.0000
 -12   4   2     415     123                                                         488   -0.93    1.46  1.0000
   8 -12   2     371     101                                                         434   -0.84    1.35  1.0000
  -5  -8  -2     782     171                                                         606    1.96    0.53  1.0000
 -13   5   2    1127     154                                                         902    2.07   -0.31  1.0000
  -6  -8  -2    2021     263                                                        2157    0.86   -0.90  1.0000
 -14   6   2    2308     236                                                        2454    0.85    1.09  1.0000
  -7  -8  -2     270     145                                                         233    0.74   -1.64  1.0000
 -15   7   2     644     151                                                         592    0.68    1.37  1.0000
  -8  -8  -2     421     183                                                         479    0.49    2.35  1.0000
 -16   8   2     463     154                                                         522    0.54   -2.05  1.0000
  -9  -8  -2     425     164                                                         300   -2.36   -1.71  1.0000
  -9  -7  -2     188     165                                                         197   -0.09    0.56  1.0000
  -9  -6  -2      62     141                                                          85    0.79    0.18  1.0000
  15  -9  -2       0     105                                                           1    0.78    0.12  1.0000
   6 -15   2      98     118                                                         127    0.79   -0.30  1.0000
 -15   9   2      96     106                                                         124    0.78   -0.12  1.0000
  14  -9  -2       8      98                                                         -26    1.66    0.14  1.0000
  -9  -5  -2     148     132                                                          93    1.48   -0.02  1.0000
   5 -14   2     118     105                                                          67    1.57   -0.15  1.0000
 -14   9   2     309     108                                                         218    1.66   -0.14  1.0000
  -9  -4  -2       8     111                                                        -155   -1.65   -0.40  1.0000
  13  -9  -2       9      84                                                         -52   -1.74   -0.13  1.0000
 -13   9   2       9      80                                                         -24   -1.74    0.13  1.0000
   4 -13   2       9      89                                                        -102   -1.75    0.26  1.0000
  -9  -3  -2     184     120                                                         231    0.96   -0.29  1.0000
  12  -9  -2     179     100                                                         216    0.77   -0.35  1.0000
   3 -12   2     190     106                                                         226    0.73   -0.39  1.0000
 -12   9   2     159      91                                                         194    0.77    0.35  1.0000
  11  -9  -2      34      84                                                         124    3.08    0.66  1.0000
  -9  -2  -2      25      99                                                         110    3.21    0.51  1.0000
   2 -11   2      30      88                                                         -37    3.18   -0.43  1.0000
 -11   9   2      29      67                                                         -25    3.08   -0.66  1.0000
  10  -9  -2    1684     173                                                        1725   -0.28    0.38  1.0000
  -9  -1  -2    1450     166                                                        1482   -0.24    0.41  1.0000
 -10   9   2    1763     171                                                        1805   -0.28   -0.38  1.0000
   1 -10   2    1770     193                                                        1830   -0.41   -0.36  1.0000
   9  -9  -2    1684     159                                                        1556   -1.00   -1.61  1.0000
  -9   0  -2    1603     163                                                        1486   -0.96   -1.88  1.0000
   0  -9   2    1241     154                                                        1145   -0.94    2.33  1.0000
   8  -9  -2    2037     167                                                        1674   -2.50   -0.98  1.0000
  -9   1  -2    1981     159                                                        1622   -2.53   -1.38  1.0000
  -1  -8   2    2015     182                                                        1634   -2.66    1.20  1.0000
   7  -9  -2       3      70                                                         -27    0.90   -0.49  1.0000
  -9   2  -2      30      39                                                          13    1.11   -0.60  1.0000
  -2  -7   2      66      92                                                          42    0.98    0.30  1.0000
   6  -9  -2    1775     171                                                        1814   -0.27   -0.48  1.0000
  -9   3  -2    1565     145                                                        1634   -0.45   -1.77  1.0000
  -3  -6   2    1892     194                                                        1948   -0.33    1.55  1.0000
  -9   4  -2    2877     190                                                        3562    3.51    1.46  1.0000
   5  -9  -2    3022     224                                                        3734    3.58    0.74  1.0000
  -4  -5   2    2933     247                                                        3633    3.56   -1.50  1.0000
  -9   5  -2    3418     191                                                        4188    3.65   -0.36  1.0000
   4  -9  -2    2929     221                                                        3628    3.58   -0.01  1.0000
   4  -9  -2    2658     218                                                        3326    3.58   -0.01  1.0000
  -5  -4   2    2854     236                                                        3610    3.89    0.38  1.0000
   3  -9  -2    1666     161                                                        1682   -0.10    0.90  1.0000
  -9   6  -2    1613     119                                                        1658   -0.30    1.06  1.0000
   3  -9  -2    1849     182                                                        1866   -0.10    0.90  1.0000
   9  -6   2    1315     120                                                        1356   -0.30   -1.06  1.0000
  -6  -3   2    2024     194                                                        2097   -0.43   -1.28  1.0000
   2  -9  -2      73      67                                                          42    1.20   -0.14  1.0000
   2  -9  -2      90      88                                                          55    1.20   -0.14  1.0000
  -9   7  -2      43      46                                                          18    1.36    0.34  1.0000
  -7  -2   2      35      87                                                          14    1.30   -0.09  1.0000
   9  -7   2       6      46                                                         -19    1.36   -0.34  1.0000
   1  -9  -2    1787     148                                                        1442   -2.52    0.21  1.0000
  -9   8  -2    1838     116                                                        1485   -2.54    0.30  1.0000
   1  -9  -2    1839     174                                                        1489   -2.52    0.21  1.0000
  -8  -1   2    1879     178                                                        1511   -2.62   -0.27  1.0000
   9  -8   2    1937     120                                                        1574   -2.54   -0.30  1.0000
  -9   9  -2    1565     115                                                        1420   -1.13   -1.05  1.0000
   0  -9  -2    1448     175                                                        1298   -1.20   -0.79  1.0000
   0  -9  -2    1418     144                                                        1269   -1.20   -0.79  1.0000
  -9   0   2    1592     180                                                        1437   -1.19    0.87  1.0000
   9  -9   2    1550     119                                                        1405   -1.13    1.05  1.0000
  -1  -9  -2    1557     157                                                        1571   -0.10    0.50  1.0000
  -1  -9  -2    1768     210                                                        1783   -0.10    0.50  1.0000
   9 -10   2    1586     138                                                        1594   -0.06   -0.29  1.0000
 -10   1   2    1548     186                                                        1556   -0.06   -0.16  1.0000
  -2  -9  -2      28      89                                                        -130    3.10   -0.28  1.0000
   9 -11   2       1      64                                                          41    3.07    0.31  1.0000
 -11   2   2      22      93                                                          97    3.03    0.27  1.0000
  -3  -9  -2     156     134                                                         186    0.64   -0.79  1.0000
 -12   3   2     229     113                                                         254    0.47    0.49  1.0000
  -4  -9  -2     121     132                                                         199   -1.81   -0.06  1.0000
 -13   4   2      21     100                                                          57   -1.72    0.40  1.0000
  -5  -9  -2     368     163                                                         269    1.64    0.27  1.0000
 -14   5   2     386     128                                                         286    1.60   -0.17  1.0000
  -6  -9  -2       3     140                                                        -105    0.68   -0.83  1.0000
 -15   6   2       8     124                                                          16    0.64    0.48  1.0000
  -7  -9  -2       1     153                                                         -47   -0.07    0.49  1.0000
 -16   7   2       1     116                                                         -30   -0.01   -0.57  1.0000
  -8  -9  -2     283     175                                                         178   -2.23   -1.25  1.0000
  -9  -9  -2    3168     385                                                        3754   -2.80    2.37  1.0000
 -10  -8  -2     265     177                                                         140   -2.61   -0.20  1.0000
 -10  -7  -2     217     177                                                         308   -1.65   -0.23  1.0000
 -10  -6  -2     132     135                                                         130   -0.05   -0.13  1.0000
 -10  -5  -2      15     126                                                          -5    2.06    0.93  1.0000
  15 -10  -2      13     105                                                         -30    2.00    0.69  1.0000
   5 -15   2     309     123                                                         205    2.05   -0.98  1.0000
 -10  -4  -2    1905     225                                                        1859   -0.33   -0.70  1.0000
  14 -10  -2    1776     201                                                        1732   -0.32   -0.61  1.0000
 -14  10   2    1327     168                                                        1289   -0.32    0.61  1.0000
   4 -14   2    1979     215                                                        1936   -0.30    0.55  1.0000
  13 -10  -2    1353     169                                                        1280    0.59   -0.03  1.0000
 -10  -3  -2    1404     199                                                        1327    0.61    0.09  1.0000
   3 -13   2    1244     184                                                        1174    0.59    0.06  1.0000
 -13  10   2    1259     151                                                        1188    0.59    0.03  1.0000
  12 -10  -2     125      99                                                         210    1.92   -0.51  1.0000
 -10  -2  -2      59     108                                                         121    1.93   -0.47  1.0000
 -12  10   2      58      78                                                         119    1.92    0.51  1.0000
   2 -12   2      27     110                                                          73    1.97    0.39  1.0000
 -10  -1  -2      92      99                                                          89   -0.10    0.42  1.0000
  11 -10  -2     323     103                                                         318   -0.08   -0.29  1.0000
 -11  10   2     180      85                                                         177   -0.08    0.29  1.0000
   1 -11   2     199     121                                                         200    0.02    0.02  1.0000
 -10   0  -2     547     113                                                         416   -1.76   -0.20  1.0000
  10 -10  -2     382      99                                                         270   -1.83    0.18  1.0000
   0 -10   2     583     125                                                         450   -1.74    0.54  1.0000
   9 -10  -2    1826     180                                                        1867   -0.27    0.44  1.0000
 -10   1  -2    1580     172                                                        1638   -0.42    0.30  1.0000
  -1  -9   2    1575     196                                                        1637   -0.45   -0.13  1.0000
 -10   2  -2      50      74                                                          72    8.25    3.03  1.0000
   8 -10  -2      42      78                                                          85    7.96    3.39  1.0000
  -2  -8   2      46     102                                                          81    8.16   -3.33  1.0000
 -10   3  -2     726     106                                                         703   -0.25    0.37  1.0000
   7 -10  -2     472     109                                                         459   -0.25    1.62  1.0000
  -3  -7   2     726     138                                                         716   -0.14   -1.05  1.0000
 -10   4  -2     132      67                                                          48   -3.76   -2.43  1.0000
   6 -10  -2     144      77                                                          47   -3.26   -1.15  1.0000
  -4  -6   2     263      92                                                         132   -3.36    1.47  1.0000
   5 -10  -2    5182     226                                                        3331    8.35    0.19  1.0000
 -10   5  -2    5217     189                                                        3360    8.34    0.24  1.0000
  -5  -5   2    5475     244                                                        3547    8.44   -0.01  1.0000
 -10   6  -2     261      58                                                         114   -3.23    0.33  1.0000
   4 -10  -2     281      80                                                         126   -3.24    0.20  1.0000
   4 -10  -2     336      84                                                         164   -3.24    0.20  1.0000
  -6  -4   2      36      88                                                         -49   -3.31    1.14  1.0000
 -10   7  -2     762      90                                                         752   -0.24   -1.91  1.0000
   3 -10  -2     686     116                                                         679   -0.19   -1.77  1.0000
   3 -10  -2     511     122                                                         504   -0.19   -1.77  1.0000
  10  -7   2     730      93                                                         720   -0.24    1.91  1.0000
  -7  -3   2     720     135                                                         724   -0.17    2.44  1.0000
   2 -10  -2      20      77                                                         135    7.98   -2.97  1.0000
   2 -10  -2     160      84                                                           4    7.98   -2.97  1.0000
 -10   8  -2     163      52                                                           3    7.86   -3.06  1.0000
  10  -8   2      36      57                                                          88    7.86    3.06  1.0000
  -8  -2   2     210      96                                                         -42    7.95    2.94  1.0000
   1 -10  -2    1496     189                                                        1514   -0.13    0.37  1.0000
 -10   9  -2    1515     126                                                        1529   -0.11   -0.05  1.0000
   1 -10  -2    1565     160                                                        1584   -0.13    0.37  1.0000
  10  -9   2    1590     128                                                        1604   -0.11    0.05  1.0000
  -9  -1   2    1722     198                                                        1738   -0.11   -0.29  1.0000
   0 -10  -2     274     113                                                         175   -1.96    0.83  1.0000
   0 -10  -2     700     108                                                         537   -1.96    0.83  1.0000
 -10   0   2     386     116                                                         275   -1.80   -0.52  1.0000
  -1 -10  -2     133      85                                                         122   -0.29    0.30  1.0000
  -1 -10  -2     260     117                                                         245   -0.29    0.30  1.0000
 -11   1   2     105     105                                                          99   -0.21   -0.85  1.0000
  -2 -10  -2      12      92                                                        -163    2.01   -0.31  1.0000
 -12   2   2      46     113                                                         101    1.90    0.55  1.0000
  -3 -10  -2    1334     195                                                        1228    0.88    0.68  1.0000
 -13   3   2    1579     197                                                        1459    0.92   -0.79  1.0000
  -4 -10  -2    1820     229                                                        1754   -0.46    0.27  1.0000
 -14   4   2    1650     203                                                        1578   -0.52   -0.20  1.0000
  -5 -10  -2      10     149                                                          -6    1.80    0.58  1.0000
 -15   5   2     248     131                                                         160    1.88   -0.71  1.0000
  -6 -10  -2      35     149                                                          38    0.01   -0.91  1.0000
 -16   6   2      16     122                                                          17   -0.01    0.87  1.0000
  -7 -10  -2     245     185                                                         360   -1.93    0.50  1.0000
  -8 -10  -2     233     159                                                         127   -2.35    0.43  1.0000
 -11  -7  -2      64     154                                                        -239   -1.81   -4.33  1.0000
 -11  -6  -2     255     163                                                         136   -2.75   -0.59  1.0000
 -11  -5  -2       1     147                                                          60    2.11    3.54  1.0000
   5 -16   2      44     144                                                         186    2.07   -3.63  1.0000
 -11  -4  -2     505     168                                                         420    1.16   -0.41  1.0000
   4 -15   2     583     157                                                         497    1.09    0.47  1.0000
  14 -11  -2    1197     178                                                        1333    1.10   -0.85  1.0000
 -11  -3  -2     794     194                                                         904    1.09   -0.87  1.0000
   3 -14   2    1220     195                                                        1356    1.09    0.78  1.0000
  13 -11  -2      13      95                                                         -19    2.14    0.10  1.0000
 -11  -2  -2     183     110                                                         103    1.99    0.46  1.0000
 -13  11   2      13      44                                                         -32    2.14   -0.10  1.0000
   2 -13   2     109     109                                                          48    2.06   -0.28  1.0000
  12 -11  -2    1209     178                                                        1540    2.60   -0.76  1.0000
 -11  -1  -2    1006     183                                                        1294    2.48   -0.43  1.0000
   1 -12   2     987     190                                                        1289    2.57    1.45  1.0000
  11 -11  -2    2349     222                                                        2476   -0.76    0.12  1.0000
 -11   0  -2    2522     230                                                        2646   -0.71   -0.12  1.0000
 -11  11   2    2109     192                                                        2230   -0.76   -0.12  1.0000
   0 -11   2    2545     255                                                        2665   -0.69    0.42  1.0000
  10 -11  -2     102      93                                                          98   -0.12   -0.12  1.0000
 -11   1  -2      60      95                                                          60   -0.01   -0.20  1.0000
  -1 -10   2     222     121                                                         222   -0.01   -0.05  1.0000
 -11   2  -2      52      93                                                         161    3.20    0.40  1.0000
   9 -11  -2      30      81                                                         -65    3.14    0.50  1.0000
  -2  -9   2       1     108                                                          44    3.30   -0.54  1.0000
   8 -11  -2      48      87                                                         152    3.30    3.87  1.0000
 -11   3  -2      68      44                                                         -25    2.92    3.82  1.0000
  -3  -8   2      51     109                                                           5    3.37   -4.02  1.0000
   7 -11  -2     119      87                                                         110    0.25   -0.17  1.0000
 -11   4  -2     164      83                                                         155    0.22    0.10  1.0000
  -4  -7   2     213     116                                                         202    0.24    0.37  1.0000
   6 -11  -2      51      86                                                         133   -2.54   -0.35  1.0000
 -11   5  -2      54      76                                                         141   -2.64   -0.13  1.0000
  -5  -6   2      45      97                                                         126   -2.63    0.25  1.0000
   5 -11  -2      37      88                                                         107   -2.51    0.05  1.0000
   5 -11  -2       0      81                                                          22   -2.51    0.05  1.0000
 -11   6  -2      45      67                                                         125   -2.62    0.10  1.0000
  -6  -5   2      69     110                                                         166   -2.68   -0.04  1.0000
   4 -11  -2     194     102                                                         188    0.35   -1.42  1.0000
   4 -11  -2      27      79                                                          21    0.35   -1.42  1.0000
 -11   7  -2     112      62                                                         100    0.57   -1.61  1.0000
  -7  -4   2     163     101                                                         152    0.48    1.42  1.0000
   3 -11  -2      24      75                                                          32    2.81   -3.84  1.0000
   3 -11  -2      34      91                                                          98    2.81   -3.84  1.0000
 -11   8  -2      27      58                                                          68    2.63   -3.75  1.0000
  11  -8   2      34      58                                                           8    2.63    3.75  1.0000
  -8  -3   2      79      97                                                         -50    3.19    4.11  1.0000
   2 -11  -2       3      76                                                          51    3.10   -0.31  1.0000
   2 -11  -2      11      94                                                           4    3.10   -0.31  1.0000
  -9  -2   2      29     106                                                          -5    3.15    0.36  1.0000
   1 -11  -2     176      89                                                         167   -0.22    0.42  1.0000
   1 -11  -2     116     121                                                         108   -0.22    0.42  1.0000
 -10  -1   2     221     119                                                         212   -0.19   -0.43  1.0000
   0 -11  -2    2088     241                                                        2151   -0.40   -0.77  1.0000
 -11   0   2    2456     247                                                        2524   -0.39    0.88  1.0000
  -1 -11  -2    1046     203                                                        1335    2.34   -2.00  1.0000
 -12   1   2     828     176                                                        1079    2.31    1.79  1.0000
  -2 -11  -2     151     122                                                          72    2.24   -0.20  1.0000
 -13   2   2     253     122                                                         146    2.23   -0.07  1.0000
  -3 -11  -2    1307     230                                                        1426    0.91   -0.93  1.0000
 -14   3   2    1216     203                                                        1333    0.94    0.73  1.0000
  -4 -11  -2     597     187                                                         496    1.36   -1.49  1.0000
 -15   4   2     561     159                                                         462    1.40    1.68  1.0000
  -5 -11  -2      47     148                                                        -132    2.08   -3.43  1.0000
 -16   5   2      50     122                                                          -6    1.99    3.64  1.0000
  -6 -11  -2      31     134                                                        -121   -3.00   -1.31  1.0000
 -17   6   2      34     140                                                         -72   -3.16    1.28  1.0000
  -7 -11  -2      34     167                                                          24   -2.75   -4.60  1.0000
 -12  -6  -2     101     155                                                        -128   -1.57   -5.65  1.0000
 -12  -5  -2      43     161                                                         113    1.35   -3.02  1.0000
 -12  -4  -2     193     154                                                         146   -1.14    0.48  1.0000
   4 -16   2       3     126                                                         -83   -1.01   -0.38  1.0000
 -12  -3  -2     169     153                                                         209   -0.85   -0.22  1.0000
   3 -15   2     425     157                                                         490   -0.82    0.94  1.0000
 -12  -2  -2     694     166                                                         549    1.79   -0.99  1.0000
   2 -14   2     476     154                                                         354    1.87    1.19  1.0000
  13 -12  -2     371     135                                                         541    2.33   -0.16  1.0000
 -12  -1  -2     383     153                                                         546    2.22    0.21  1.0000
   1 -13   2     330     149                                                         486    2.27    0.23  1.0000
  12 -12  -2    1883     201                                                        1902   -0.12   -0.64  1.0000
 -12   0  -2    2206     223                                                        2225   -0.11   -0.48  1.0000
   0 -12   2    1583     215                                                        1607   -0.17    0.27  1.0000
  11 -12  -2    1369     192                                                        1715    2.57   -0.61  1.0000
 -12   1  -2    1002     183                                                        1310    2.62   -1.25  1.0000
  -1 -11   2    1121     203                                                        1436    2.52    1.38  1.0000
  10 -12  -2     175     113                                                         275    1.94   -0.49  1.0000
 -12   2  -2      63     101                                                         126    1.92   -0.37  1.0000
  -2 -10   2       5     108                                                          32    1.95    0.53  1.0000
   9 -12  -2     166      98                                                         207    0.87   -0.42  1.0000
  -3  -9   2     472     151                                                         532    0.78   -0.22  1.0000
   8 -12  -2     387     124                                                         456   -0.98   -0.02  1.0000
 -12   4  -2     472     113                                                         542   -0.91    0.22  1.0000
  -4  -8   2     154     127                                                         199   -1.00    0.10  1.0000
 -12   5  -2    5072     250                                                        4680   -1.65    0.94  1.0000
   7 -12  -2    4315     268                                                        3940   -1.71    0.17  1.0000
  -5  -7   2    4410     302                                                        4039   -1.67   -0.67  1.0000
   6 -12  -2     867     168                                                        1279   -3.69   -0.47  1.0000
 -12   6  -2     638     125                                                         994   -3.67    0.09  1.0000
   6 -12  -2     443     142                                                         748   -3.69   -0.47  1.0000
  -6  -6   2     533     156                                                         864   -3.69    0.03  1.0000
   5 -12  -2    4129     276                                                        3753   -1.75    0.16  1.0000
   5 -12  -2    5013     268                                                        4598   -1.75    0.16  1.0000
 -12   7  -2    5248     256                                                        4827   -1.74    0.54  1.0000
  -7  -5   2    4787     298                                                        4371   -1.80   -0.86  1.0000
   4 -12  -2     197     103                                                         247   -0.95   -0.97  1.0000
   4 -12  -2     283     123                                                         342   -0.95   -0.97  1.0000
  -8  -4   2     316     139                                                         372   -0.85    0.87  1.0000
   3 -12  -2     251     123                                                         284    0.55   -0.80  1.0000
   3 -12  -2     224      96                                                         255    0.55   -0.80  1.0000
  -9  -3   2     140     117                                                         167    0.64    0.19  1.0000
   2 -12  -2       4     115                                                           3    2.05   -0.45  1.0000
 -10  -2   2     103     126                                                         189    2.10    0.19  1.0000
   1 -12  -2    1058     207                                                        1359    2.45   -1.76  1.0000
 -11  -1   2     840     180                                                        1099    2.27    2.57  1.0000
   0 -12  -2    1626     217                                                        1666   -0.28   -1.00  1.0000
 -12   0   2    1899     223                                                        1936   -0.24    0.75  1.0000
  -1 -12  -2     554     173                                                         747    2.21    0.46  1.0000
 -13   1   2     750     184                                                         975    2.21   -0.97  1.0000
  -2 -12  -2     219     132                                                         140    1.78    0.91  1.0000
 -14   2   2     255     129                                                         171    1.81   -1.48  1.0000
  -3 -12  -2     198     169                                                         242   -0.86   -0.38  1.0000
 -15   3   2     242     149                                                         289   -0.85    0.27  1.0000
  -4 -12  -2       3     151                                                         -66   -0.96    0.16  1.0000
 -16   4   2       3     130                                                         -52   -0.96   -0.09  1.0000
  -5 -12  -2      32     172                                                          89    0.84   -3.07  1.0000
 -17   5   2      30     140                                                         -73    0.85    3.07  1.0000
  -6 -12  -2       1     176                                                         132   -3.24   -5.42  1.0000
 -13  -5  -2     163     193                                                         209   -0.84   -2.16  1.0000
 -13  -4  -2     134     176                                                         145    0.26   -0.28  1.0000
 -13  -3  -2      17     151                                                           3   -1.31   -0.91  1.0000
   3 -16   2     442     158                                                         366   -1.12    0.33  1.0000
 -13  -2  -2     256     153                                                         185   -1.40   -0.25  1.0000
   2 -15   2     308     153                                                         222   -1.56    0.49  1.0000
 -13  -1  -2    1430     216                                                        1467   -0.28   -0.07  1.0000
   1 -14   2    1834     236                                                        1883   -0.32    0.76  1.0000
 -13   0  -2    1432     195                                                        1264   -1.34    0.13  1.0000
   0 -13   2    1599     220                                                        1408   -1.44   -0.30  1.0000
  12 -13  -2     573     151                                                         771    2.24    0.14  1.0000
 -13   1  -2     603     161                                                         802    2.20   -0.18  1.0000
  -1 -12   2     625     184                                                         820    2.13   -0.11  1.0000
  11 -13  -2     175     105                                                          93    2.10    0.16  1.0000
 -13   2  -2     243     111                                                         145    2.07   -0.08  1.0000
  -2 -11   2      24     131                                                           2    2.03   -0.21  1.0000
 -13   3  -2    1380     176                                                        1306    0.59   -0.21  1.0000
  10 -13  -2    1166     164                                                        1097    0.60    0.04  1.0000
  -3 -10   2    1459     213                                                        1379    0.62    0.46  1.0000
   9 -13  -2      40      96                                                          85   -1.70   -0.12  1.0000
 -13   4  -2       1      89                                                          17   -1.80   -0.18  1.0000
  -4  -9   2       9     123                                                        -144   -1.69    0.29  1.0000
   8 -13  -2     937     147                                                         755    1.83   -0.28  1.0000
 -13   5  -2     691     121                                                         534    1.86   -0.02  1.0000
  -5  -8   2     966     171                                                         777    1.88    0.22  1.0000
   7 -13  -2     656     151                                                         860   -2.16   -0.56  1.0000
  -6  -7   2     647     165                                                         841   -2.07    0.69  1.0000
   6 -13  -2     693     151                                                         896   -2.11    0.13  1.0000
   6 -13  -2     648     158                                                         845   -2.11    0.13  1.0000
  -7  -6   2     490     164                                                         662   -2.09   -0.35  1.0000
   5 -13  -2    1272     153                                                        1039    2.02    0.64  1.0000
   5 -13  -2    1086     161                                                         871    2.02    0.64  1.0000
  -8  -5   2     903     160                                                         712    2.00   -0.97  1.0000
   4 -13  -2      10      92                                                        -155   -1.84   -0.18  1.0000
  -9  -4   2      10     120                                                         -38   -1.84    0.05  1.0000
   3 -13  -2    1670     209                                                        1553    0.86    0.61  1.0000
 -10  -3   2    1481     216                                                        1375    0.83   -0.41  1.0000
   2 -13  -2     343     133                                                         215    2.27   -0.21  1.0000
 -11  -2   2      15     128                                                         -14    2.22    0.51  1.0000
   1 -13  -2     834     200                                                        1076    2.28    0.62  1.0000
 -12  -1   2     579     177                                                         774    2.19   -0.56  1.0000
   0 -13  -2    1271     203                                                        1099   -1.51    1.62  1.0000
 -13   0   2    1307     208                                                        1143   -1.42   -1.78  1.0000
  -1 -13  -2    1492     235                                                        1525   -0.24    0.22  1.0000
 -14   1   2    1877     249                                                        1924   -0.31   -0.33  1.0000
  -2 -13  -2     396     162                                                         299   -1.53   -0.08  1.0000
 -15   2   2     432     162                                                         329   -1.55    0.22  1.0000
  -3 -13  -2     445     179                                                         378   -1.41    1.86  1.0000
 -16   3   2     729     180                                                         663   -1.56   -2.40  1.0000
  -4 -13  -2      67     171                                                          72    0.14   -0.86  1.0000
 -17   4   2     443     176                                                         458    0.15    0.70  1.0000
  -5 -13  -2      60     171                                                          99   -1.29    0.69  1.0000
 -14  -4  -2      20     156                                                        -148    0.73    2.52  1.0000
 -14  -3  -2     164     189                                                         213   -1.03    0.77  1.0000
   3 -17   2     383     173                                                         446   -0.86   -0.84  1.0000
 -14  -2  -2      97     162                                                         122   -0.69    0.10  1.0000
   2 -16   2     156     161                                                         186   -0.66    0.26  1.0000
 -14  -1  -2     435     165                                                         471    0.25   -2.04  1.0000
   1 -15   2     663     193                                                         708    0.25    1.95  1.0000
 -14   0  -2       0     119                                                        -100    0.10    0.09  1.0000
   0 -14   2       0     141                                                         -45    0.15   -0.14  1.0000
 -14   1  -2    1612     215                                                        1677   -0.47   -0.50  1.0000
  -1 -13   2    1542     242                                                        1587   -0.33    0.28  1.0000
  12 -14  -2     442     138                                                         324    1.91   -1.38  1.0000
 -14   2  -2     313     131                                                         215    1.91   -1.54  1.0000
  -2 -12   2     541     181                                                         409    1.87    1.11  1.0000
  11 -14  -2    1554     216                                                        1710    1.11   -0.91  1.0000
 -14   3  -2    1243     189                                                        1391    1.15   -1.23  1.0000
  -3 -11   2    1047     209                                                        1182    1.15    1.00  1.0000
  10 -14  -2    1958     209                                                        1899   -0.40   -0.32  1.0000
 -14   4  -2    1114     152                                                        1081   -0.30   -0.60  1.0000
  -4 -10   2    1661     244                                                        1615   -0.34    0.49  1.0000
   9 -14  -2     108     107                                                          61    1.51    0.22  1.0000
  -5  -9   2     183     153                                                         121    1.47   -0.12  1.0000
   8 -14  -2    1778     220                                                        1922    0.96   -1.07  1.0000
  -6  -8   2    2538     292                                                        2709    0.95    1.13  1.0000
   7 -14  -2      86     113                                                         176    2.01   -2.72  1.0000
   7 -14  -2      12      95                                                          14    2.01   -2.72  1.0000
  -7  -7   2      24     121                                                          74    2.08    2.94  1.0000
   6 -14  -2    2220     230                                                        2368    0.87   -1.23  1.0000
   6 -14  -2    2228     247                                                        2376    0.87   -1.23  1.0000
  -8  -6   2    1802     244                                                        1949    0.98    0.77  1.0000
   5 -14  -2     217     126                                                         144    1.62    0.30  1.0000
  -9  -5   2     176     138                                                         114    1.58   -0.80  1.0000
   4 -14  -2    1580     215                                                        1514   -0.49    0.20  1.0000
 -10  -4   2    1852     246                                                        1768   -0.58   -0.52  1.0000
   3 -14  -2    1132     207                                                        1238    0.87   -1.00  1.0000
 -11  -3   2    1386     220                                                        1499    0.84    0.92  1.0000
   2 -14  -2     722     159                                                         580    1.71    0.94  1.0000
 -12  -2   2     309     143                                                         213    1.79   -0.90  1.0000
   1 -14  -2    1783     261                                                        1823   -0.26    0.66  1.0000
 -13  -1   2    1625     245                                                        1655   -0.22    0.04  1.0000
   0 -14  -2       0     142                                                         -88    0.10   -0.08  1.0000
 -14   0   2     128     157                                                         130    0.06   -0.03  1.0000
  -1 -14  -2     597     196                                                         612    0.18   -0.11  1.0000
 -15   1   2     312     151                                                         321    0.15   -0.30  1.0000
  -2 -14  -2     288     183                                                         314   -0.45   -0.01  1.0000
 -16   2   2     291     164                                                         316   -0.41   -0.04  1.0000
  -3 -14  -2     279     197                                                         323   -0.67    1.23  1.0000
 -17   3   2     167     174                                                         201   -0.68   -1.27  1.0000
 -18   4   2     464     200                                                         637    0.86   -2.39  1.0000
 -15  -2  -2       0     160                                                         -30    0.04   -0.01  1.0000
   2 -17   2       0     151                                                          -3    0.04    0.21  1.0000
 -15  -1  -2       0     148                                                         -80    0.22    0.23  1.0000
   1 -16   2     205     171                                                         216    0.22    0.14  1.0000
 -15   0  -2     441     170                                                         449   -0.08   -0.72  1.0000
   0 -15   2     289     182                                                         294   -0.08    0.44  1.0000
 -15   1  -2     566     168                                                         610    0.13   -2.54  1.0000
  -1 -14   2     216     168                                                         235    0.28    1.49  1.0000
 -15   2  -2       8     126                                                         -15   -1.54   -0.54  1.0000
  -2 -13   2     446     177                                                         344   -1.51    0.21  1.0000
  -3 -12   2     266     157                                                         313   -0.78    0.69  1.0000
  11 -15  -2     721     155                                                         614    1.21   -0.25  1.0000
  -4 -11   2     828     181                                                         717    1.18    0.38  1.0000
  10 -15  -2     356     130                                                         247    1.92    0.76  1.0000
  -5 -10   2      15     123                                                         -85    2.00   -0.99  1.0000
   9 -15  -2     103     125                                                         130    0.72    0.04  1.0000
  -6  -9   2       2     155                                                           7    0.75   -0.27  1.0000
   8 -15  -2     531     143                                                         488    0.58   -0.80  1.0000
   8 -15  -2     546     148                                                         502    0.58   -0.80  1.0000
  -7  -8   2     622     189                                                         571    0.65    0.96  1.0000
   7 -15  -2     758     164                                                         706    0.64   -1.32  1.0000
  -8  -7   2     431     164                                                         387    0.70    1.39  1.0000
   6 -15  -2      99     127                                                         123    0.61   -0.70  1.0000
  -9  -6   2      98     151                                                         125    0.68    0.63  1.0000
   5 -15  -2     469     145                                                         346    1.82    0.45  1.0000
 -10  -5   2     181     151                                                         109    1.85   -0.90  1.0000
   4 -15  -2     611     156                                                         501    1.44   -1.31  1.0000
 -11  -4   2     568     168                                                         467    1.37    1.35  1.0000
   3 -15  -2     296     162                                                         350   -0.88   -0.05  1.0000
 -12  -3   2      20     137                                                          35   -0.89    0.96  1.0000
   2 -15  -2     409     166                                                         312   -1.50    0.00  1.0000
 -13  -2   2     409     176                                                         321   -1.35    0.26  1.0000
   1 -15  -2     323     180                                                         334    0.18   -0.01  1.0000
 -14  -1   2     599     194                                                         616    0.19   -0.46  1.0000
   0 -15  -2     176     169                                                         176    0.02   -0.99  1.0000
 -15   0   2      89     160                                                          87    0.05    0.38  1.0000
  -1 -15  -2       1     164                                                         -41    0.11   -0.59  1.0000
 -16   1   2      28     163                                                          32    0.11    0.63  1.0000
  -2 -15  -2     183     186                                                         179   -0.11    0.59  1.0000
 -17   2   2       1     157                                                        -117   -0.11   -0.51  1.0000
 -16  -1  -2       0     167                                                         -43    0.31    0.13  1.0000
   1 -17   2       0     163                                                        -101    0.32    0.09  1.0000
 -16   0  -2       4     139                                                        -264    1.06   -0.61  1.0000
   0 -16   2       5     145                                                        -272    1.16    0.69  1.0000
  -1 -15   2      21     164                                                          24    0.20   -0.19  1.0000
  -2 -14   2      37     153                                                          52   -0.67    0.33  1.0000
  -3 -13   2      91     146                                                          57   -1.19    0.53  1.0000
  -4 -12   2      77     159                                                          51   -1.01   -0.44  1.0000
  -5 -11   2      17     167                                                         120    2.01   -3.59  1.0000
  10 -16  -2       0     115                                                         -99   -0.12    0.00  1.0000
  -6 -10   2       0     156                                                          -4   -0.15    0.07  1.0000
   9 -16  -2       0     105                                                        -220   -0.08    0.28  1.0000
  -7  -9   2       0     160                                                          -5    0.01   -0.41  1.0000
   8 -16  -2     577     168                                                         644    0.58    1.87  1.0000
  -8  -8   2      74     155                                                          91    0.56   -2.16  1.0000
   7 -16  -2       0     125                                                         -28   -0.08    0.23  1.0000
  -9  -7   2     134     157                                                         146   -0.19   -0.66  1.0000
   6 -16  -2      10     127                                                          11    0.03   -0.89  1.0000
 -10  -6   2      35     137                                                          39    0.13    0.67  1.0000
   5 -16  -2       3     133                                                          28    2.09   -3.49  1.0000
 -11  -5   2      22     160                                                         132    2.40    3.25  1.0000
   4 -16  -2       2     119                                                         -12   -0.89    0.02  1.0000
 -12  -4   2       4     145                                                         -79   -1.14    0.08  1.0000
   3 -16  -2     152     145                                                         106   -1.44    1.71  1.0000
 -13  -3   2     222     167                                                         168   -1.38   -1.55  1.0000
   2 -16  -2     245     176                                                         269   -0.44   -0.16  1.0000
 -14  -2   2       3     160                                                           6   -0.50    0.62  1.0000
   1 -16  -2       0     143                                                         -44    0.17   -0.37  1.0000
 -15  -1   2       3     150                                                           4    0.10    0.41  1.0000
   0 -16  -2     146     164                                                         124    1.26   -0.78  1.0000
 -16   0   2       7     154                                                        -180    1.24    0.83  1.0000
 -17   1   2       0     161                                                         -61    0.22   -0.01  1.0000
  -1 -16   2       0     151                                                        -231    0.28   -0.06  1.0000
  -2 -15   2      72     174                                                          74    0.05    0.28  1.0000
  -3 -14   2     329     194                                                         387   -0.86   -0.72  1.0000
  -4 -13   2      16     170                                                          20    0.26   -0.10  1.0000
  -5 -12   2      29     130                                                        -226    0.99    2.99  1.0000
  -6 -11   2     103     154                                                          31   -2.88    0.62  1.0000
  -7 -10   2     463     212                                                         597   -1.70    0.29  1.0000
   9 -17  -2     269     146                                                         180   -2.33   -2.17  1.0000
  -8  -9   2     284     172                                                         190   -2.37    2.12  1.0000
   8 -17  -2      24     125                                                          -4   -2.33   -1.64  1.0000
  -9  -8   2     145     170                                                          71   -2.30    1.49  1.0000
   7 -17  -2     381     166                                                         525   -1.98    0.43  1.0000
 -10  -7   2      70     151                                                         139   -1.99   -0.63  1.0000
   6 -17  -2      30     134                                                         -48   -2.96   -1.27  1.0000
 -11  -6   2      31     154                                                          -4   -2.97    1.36  1.0000
   5 -17  -2      61     148                                                         146    1.06   -3.15  1.0000
 -12  -5   2      31     157                                                         -86    0.94    3.14  1.0000
   4 -17  -2     258     171                                                         271    0.13   -0.96  1.0000
 -13  -4   2       6     156                                                           6    0.17    0.89  1.0000
   3 -17  -2     414     192                                                         468   -0.68    1.12  1.0000
 -14  -3   2     272     177                                                         322   -0.81   -0.81  1.0000
   2 -17  -2     167     170                                                         167   -0.01    0.49  1.0000
 -15  -2   2      93     171                                                          91   -0.07   -0.24  1.0000
   1 -17  -2      25     168                                                          20    0.35    0.17  1.0000
 -16  -1   2       1     165                                                        -179    0.42   -0.03  1.0000
  -4 -14   2      16     173                                                         -43    0.96   -2.15  1.0000
  -5 -13   2     364     201                                                         448   -1.00    2.04  1.0000
  -6 -12   2      14     199                                                         195   -2.09    5.57  1.0000
  -7 -11   2     187     204                                                         374   -2.05    4.45  1.0000
  -8 -10   2     232     183                                                         115   -2.63    0.28  1.0000
  -9  -9   2    2177     349                                                        2658   -2.81   -1.58  1.0000
   8 -18  -2     170     148                                                          81   -2.37    0.55  1.0000
 -10  -8   2     142     161                                                          60   -2.43   -0.14  1.0000
   7 -18  -2      94     160                                                         242   -2.63   -4.60  1.0000
 -11  -7   2      43     185                                                          14   -2.94    4.55  1.0000
   6 -18  -2       4     149                                                         160   -2.88   -5.60  1.0000
 -12  -6   2      10     178                                                         191   -3.07    5.45  1.0000
   5 -18  -2     372     189                                                         461   -1.23    0.78  1.0000
 -13  -5   2     189     173                                                         251   -1.20   -0.63  1.0000
   4 -18  -2      17     160                                                         -22    0.91    2.27  1.0000
 -14  -4   2     129     185                                                         199    1.11   -1.51  1.0000
   0   1  -3     104     163                                                        3888   41.66   -7.27  1.0000
  -1   0  -3      69     178                                                        4095   41.50   -7.09  1.0000
   1  -1  -3      23     177                                                        4548   41.58   -5.95  1.0000
   1  -1  -3     100     177                                                        3843   41.58   -5.95  1.0000
   0  -1   3      62     163                                                        4195   41.66    7.27  1.0000
   1   0  -3     173     173                                                        3773  -30.23  -29.20  1.0000
   0  -1  -3     126     172                                                        4210  -30.19  -29.78  1.0000
   0  -1  -3     106     187                                                        4414  -30.19  -29.78  1.0000
  -1   1  -3     109     177                                                        4202  -30.04  -28.89  1.0000
  -1   1  -3     130     153                                                        3999  -30.04  -28.89  1.0000
   1   0  -3      96     176                                                        4445  -30.23  -29.20  1.0000
  -1   0   3      94     178                                                        4478  -30.23   29.20  1.0000
   3  -2  -3   29112    1587                                                       50071   31.08    0.72  1.0000
  -2  -1  -3   30492    1574                                                       51608   30.65   -4.10  1.0000
  -2  -1  -3   31063    1640                                                       52350   30.65   -4.10  1.0000
   1  -3   3   29940    1559                                                       51231   31.12   -3.75  1.0000
  -3   2   3   29898    1586                                                       51100   31.08   -0.72  1.0000
   0   2  -3      86      45                                                         307   -4.22   -4.58  1.0000
   2  -2  -3      59      66                                                         275   -5.20   -0.15  1.0000
  -2   0  -3      42      47                                                         235   -5.13   -1.73  1.0000
  -2   0  -3      28      67                                                         197   -5.13   -1.73  1.0000
   0  -2   3     120      58                                                         377   -4.22    4.58  1.0000
   0  -2  -3      23      64                                                         237    6.53   -4.92  1.0000
  -2   2  -3      14      29                                                         264    7.32   -0.86  1.0000
   2   0  -3      50      72                                                         387    7.25   -2.45  1.0000
   0  -2  -3      19      55                                                         199    6.53   -4.92  1.0000
  -2   0   3      15      67                                                         260    7.25    2.45  1.0000
   2  -2   3       7      28                                                         229    7.32    0.86  1.0000
   2  -2   3      30      29                                                         323    7.32    0.86  1.0000
  -1  -2  -3   30524    1588                                                       52611  -31.85    5.02  1.0000
   3  -1  -3   29875    1593                                                       51778  -31.57    9.72  1.0000
  -2   3  -3   30695    1547                                                       52494  -31.51    1.98  1.0000
  -1  -2  -3   29805    1641                                                       51665  -31.85    5.02  1.0000
  -3   1   3   27768    1589                                                       48985  -31.57   -9.72  1.0000
   2  -3   3   29572    1547                                                       51022  -31.51   -1.98  1.0000
   2  -3   3   29764    1547                                                       51273  -31.51   -1.98  1.0000
   5  -3  -3     911     148                                                        1835    7.28   -2.30  1.0000
  -3  -2  -3     937     145                                                        1892    7.42   -2.30  1.0000
  -5   3   3     820     145                                                        1705    7.28    2.30  1.0000
   2  -5   3    1077     121                                                        2059    7.33   -0.97  1.0000
   4  -3  -3    4677     293                                                        7167    9.50   -1.36  1.0000
  -3  -1  -3    4891     280                                                        7440    9.46   -2.79  1.0000
   1  -4   3    4603     267                                                        6969    9.12    1.62  1.0000
  -3   0  -3   37420    1833                                                       58548  -28.34   -3.25  1.0000
   3  -3  -3   39771    1858                                                       61644  -28.54   -3.19  1.0000
   0  -3   3   38923    1841                                                       60521  -28.45    3.84  1.0000
  -3   1  -3   29286    1507                                                       50240   30.89    5.08  1.0000
   2  -3  -3   29478    1595                                                       50475   30.95   -2.55  1.0000
   2  -3  -3   28239    1540                                                       48849   30.95   -2.55  1.0000
  -1  -2   3   28675    1533                                                       49423   30.98   -0.71  1.0000
   2   1  -3   29465    1570                                                       50795  -31.41    1.18  1.0000
   1  -3  -3   29376    1570                                                       51099  -31.67    8.11  1.0000
  -3   2  -3   28564    1520                                                       49730  -31.43    5.85  1.0000
   1  -3  -3   30671    1625                                                       52805  -31.67    8.11  1.0000
   3  -2   3   28846    1520                                                       50103  -31.43   -5.85  1.0000
  -2  -1   3   28912    1568                                                       50069  -31.41   -1.18  1.0000
   0  -3  -3   41845    1878                                                       64159   28.50    0.87  1.0000
   3   0  -3   38263    1875                                                       59729   28.52    1.17  1.0000
   0  -3  -3   39238    1932                                                       60921   28.50    0.87  1.0000
  -3   0   3   37297    1874                                                       58520   28.52   -1.17  1.0000
  -3   4  -3    4414     231                                                        6829   -9.46    1.21  1.0000
  -1  -3  -3    4581     290                                                        6940   -9.11    1.67  1.0000
   4  -1  -3    4671     296                                                        7161   -9.42    3.30  1.0000
  -1  -3  -3    5210     295                                                        7709   -9.11    1.67  1.0000
  -4   1   3    4952     298                                                        7509   -9.42   -3.30  1.0000
   3  -4   3    4485     233                                                        6917   -9.46   -1.21  1.0000
  -2  -3  -3     986     151                                                        1924   -7.19    2.13  1.0000
   5  -2  -3     919     141                                                        1749   -6.51    3.09  1.0000
  -2  -3  -3     925     148                                                        1838   -7.19    2.13  1.0000
  -5   2   3     999     140                                                        1860   -6.51   -3.09  1.0000
   3  -5   3    1045     106                                                        1934   -6.82    0.11  1.0000
  -4  -3  -3       4      80                                                          53   -3.57    3.94  1.0000
   7  -4  -3       3      74                                                          99   -3.71    3.57  1.0000
   3  -7   3       4      61                                                          56   -3.42   -4.02  1.0000
  -7   4   3       2      67                                                          94   -3.71   -3.57  1.0000
   6  -4  -3    1422     133                                                        1376   -0.44   -1.68  1.0000
  -4  -2  -3    1944     147                                                        1838   -0.91   -2.44  1.0000
  -6   4   3    1401     129                                                        1355   -0.44    1.68  1.0000
   2  -6   3    1523     122                                                        1473   -0.40    0.92  1.0000
  -4  -1  -3     629     149                                                        1970  -11.21   -2.08  1.0000
   5  -4  -3     625     152                                                        1947  -11.18   -0.15  1.0000
   1  -5   3     574     132                                                        1890  -11.30    2.58  1.0000
   4  -4  -3    5467     485                                                       13644  -24.52   -7.41  1.0000
   0  -4   3    5577     472                                                       13648  -24.63   -1.40  1.0000
   3  -4  -3    4647     285                                                        7158    9.59   -1.49  1.0000
  -4   1  -3    4504     249                                                        6854    9.16    0.61  1.0000
   1   3  -3    4325     228                                                        6639    9.17   -1.32  1.0000
  -1  -3   3    4589     276                                                        6965    9.17    1.32  1.0000
   1  -4  -3    4148     273                                                        6410   -9.13    1.85  1.0000
   1  -4  -3    4353     280                                                        6665   -9.13    1.85  1.0000
   3   1  -3    4520     281                                                        6847   -9.07   -0.25  1.0000
  -3  -1   3    4541     282                                                        6873   -9.07    0.25  1.0000
   0  -4  -3    5953     513                                                       14472   25.03    4.41  1.0000
   4   0  -3    6365     518                                                       14846   24.56    1.91  1.0000
   0  -4  -3    5549     516                                                       13838   25.03    4.41  1.0000
  -4   0   3    6149     513                                                       14515   24.56   -1.91  1.0000
  -1  -4  -3     451     147                                                        1732   11.82   -2.54  1.0000
   5  -1  -3     429     141                                                        1642   11.52   -2.05  1.0000
  -1  -4  -3     716     167                                                        2226   11.82   -2.54  1.0000
  -5   1   3     614     143                                                        1990   11.52    2.05  1.0000
   4  -5   3     542      88                                                        1830   11.40   -0.06  1.0000
  -2  -4  -3    1926     163                                                        1971   -0.25   -1.27  1.0000
  -2  -4  -3    1781     152                                                        1824   -0.25   -1.27  1.0000
   6  -2  -3    1239     128                                                        1261   -0.04   -2.24  1.0000
  -6   2   3    1280     131                                                        1302   -0.04    2.24  1.0000
   4  -6   3    1669     102                                                        1708    0.06    3.35  1.0000
  -3  -4  -3      98      81                                                         154   -1.34    0.67  1.0000
  -3  -4  -3      26      77                                                          58   -1.34    0.67  1.0000
   7  -3  -3      10      72                                                          74   -0.03   -3.40  1.0000
   4  -7   3       3      54                                                          44   -0.33    3.13  1.0000
  -7   3   3      15      68                                                          88   -0.03    3.40  1.0000
   9  -5  -3   10811     495                                                       12396    4.28    2.03  1.0000
  -5  -4  -3   11506     509                                                       13158    4.34    1.47  1.0000
   4  -9   3   10917     463                                                       12477    4.22   -1.05  1.0000
  -9   5   3   10309     487                                                       11858    4.28   -2.03  1.0000
   8  -5  -3     617      98                                                         400    3.03    1.94  1.0000
  -5  -3  -3     661     110                                                         421    3.32    2.27  1.0000
  -8   5   3     704     100                                                         472    3.03   -1.94  1.0000
   3  -8   3     713      90                                                         465    3.33   -2.37  1.0000
   7  -5  -3    6717     306                                                        6521    0.71    0.91  1.0000
  -5  -2  -3    7020     307                                                        6720    1.08    1.40  1.0000
  -7   5   3    7279     308                                                        7075    0.71   -0.91  1.0000
   2  -7   3    7367     294                                                        7071    1.03   -0.87  1.0000
   6  -5  -3    3661     226                                                        4203    2.50   -1.17  1.0000
  -5  -1  -3    4331     232                                                        4834    2.12   -1.74  1.0000
   1  -6   3    4241     223                                                        4768    2.24    1.65  1.0000
   5  -5  -3     925     131                                                        1322   -0.19   -8.03  1.0000
   0  -5   3    1012     123                                                        1280   -0.73    5.47  1.0000
  -5   1  -3     633     121                                                        1973  -11.23   -1.38  1.0000
   4  -5  -3     746     153                                                        2115  -10.93   -0.38  1.0000
  -1  -4   3     435     141                                                        1634  -11.30    3.03  1.0000
   3  -5  -3     653     129                                                        1498    7.56   -2.58  1.0000
  -5   2  -3     859     101                                                        1768    7.45    0.19  1.0000
  -2  -3   3     785     131                                                        1678    7.57   -0.20  1.0000
  -5   3  -3     983      88                                                        1844   -6.78   -0.29  1.0000
   2  -5  -3    1017     142                                                        1952   -6.98    3.03  1.0000
   2  -5  -3     872     152                                                        1748   -6.98    3.03  1.0000
  -3  -2   3     774     134                                                        1591   -7.05   -0.59  1.0000
  -5   4  -3     546      75                                                        1846   11.46   -0.41  1.0000
   1  -5  -3     571     144                                                        1928   11.59   -2.60  1.0000
  -5   4  -3     527      75                                                        1811   11.46   -0.41  1.0000
   1  -5  -3     532     148                                                        1856   11.59   -2.60  1.0000
  -4  -1   3     487     153                                                        1744   11.52    0.29  1.0000
  -5   5  -3     683      63                                                        1192   -0.68  -11.17  1.0000
   0  -5  -3     943     127                                                        1253    0.46   -6.76  1.0000
  -5   5  -3     681      62                                                        1189   -0.68  -11.17  1.0000
   0  -5  -3     892     131                                                        1191    0.46   -6.76  1.0000
   5   0  -3     564     112                                                         885   -0.04   -9.12  1.0000
  -5   0   3     525     110                                                         828   -0.04    9.12  1.0000
   5  -5   3     726      63                                                        1259   -0.68   11.17  1.0000
   6  -1  -3    3763     243                                                        4424   -2.58   -5.07  1.0000
  -1  -5  -3    4472     261                                                        5197   -2.63   -4.78  1.0000
  -1  -5  -3    4213     245                                                        4915   -2.63   -4.78  1.0000
   5  -6   3    3976     178                                                        4687   -2.73    4.93  1.0000
  -6   1   3    4164     247                                                        4861   -2.58    5.07  1.0000
   7  -2  -3    6621     311                                                        6404   -0.79   -0.13  1.0000
  -2  -5  -3    7425     316                                                        7059   -1.27    1.14  1.0000
  -2  -5  -3    6796     305                                                        6445   -1.27    1.14  1.0000
   5  -7   3    7025     250                                                        6732   -1.04   -0.42  1.0000
  -7   2   3    6779     308                                                        6560   -0.79    0.13  1.0000
  -3  -5  -3     775     110                                                         461   -4.23    2.72  1.0000
   8  -3  -3     853     104                                                         521   -3.83    1.12  1.0000
  -3  -5  -3     778     108                                                         464   -4.23    2.72  1.0000
   5  -8   3     671      69                                                         383   -3.87   -1.60  1.0000
  -8   3   3     692      97                                                         396   -3.83   -1.12  1.0000
   9  -4  -3   11011     507                                                       12663   -4.43   -1.33  1.0000
  -4  -5  -3   11203     522                                                       12957   -4.66   -0.69  1.0000
  -9   4   3   11274     505                                                       12945   -4.43    1.33  1.0000
   5  -9   3   10870     460                                                       12530   -4.48    0.87  1.0000
  -6  -5  -3     475     119                                                         427   -0.66   -0.30  1.0000
  11  -6  -3     438     105                                                         383   -0.79    0.12  1.0000
 -11   6   3     501     107                                                         442   -0.79   -0.12  1.0000
   5 -11   3     525      98                                                         472   -0.69    0.02  1.0000
  10  -6  -3    3029     207                                                        2689    1.87    0.74  1.0000
  -6  -4  -3    3142     227                                                        2756    2.11    1.26  1.0000
 -10   6   3    3090     202                                                        2747    1.87   -0.74  1.0000
   4 -10   3    2746     182                                                        2427    1.84   -0.22  1.0000
  -6  -3  -3      64      90                                                         163    2.78    0.55  1.0000
   9  -6  -3     129      87                                                         246    2.53    0.01  1.0000
  -9   6   3       7      75                                                          49    2.53   -0.01  1.0000
   3  -9   3     146      87                                                         267    2.49   -0.30  1.0000
   8  -6  -3     476     121                                                         853    4.25    1.50  1.0000
  -6  -2  -3     560     127                                                         935    4.03    0.44  1.0000
   2  -8   3     578     122                                                        1003    4.45   -0.47  1.0000
  -8   6   3     545     126                                                         944    4.25   -1.50  1.0000
  -6  -1  -3     318     114                                                         818    6.28   -0.92  1.0000
   7  -6  -3     478     128                                                        1047    6.12   -1.00  1.0000
   1  -7   3     429     122                                                         946    5.86    0.50  1.0000
  -7   6   3     348     115                                                         850    6.12    1.00  1.0000
   6  -6  -3     129      76                                                         112    1.47   -2.91  1.0000
  -6   0  -3     179      65                                                         140    1.54   -2.10  1.0000
   0  -6   3     112      75                                                          84    1.67    2.65  1.0000
   5  -6  -3    4807     251                                                        5433    2.43   -2.62  1.0000
  -6   1  -3    4216     218                                                        4786    2.41   -2.10  1.0000
  -1  -5   3    4151     242                                                        4706    2.23    3.44  1.0000
  -6   2  -3    1612     112                                                        1585   -0.20   -0.03  1.0000
   4  -6  -3    1295     125                                                        1230   -0.66   -2.04  1.0000
  -2  -4   3    1640     145                                                        1578   -0.50    1.22  1.0000
   2  -6  -3    1789     146                                                        1842   -0.35   -0.62  1.0000
  -6   4  -3    1467      86                                                        1530   -0.31   -2.41  1.0000
   2  -6  -3    1718     159                                                        1770   -0.35   -0.62  1.0000
  -4  -2   3    1476     144                                                        1561   -0.47    2.45  1.0000
   1  -6  -3    4063     240                                                        4700   -2.66   -2.96  1.0000
  -6   5  -3    3849     162                                                        4555   -2.98   -3.42  1.0000
   1  -6  -3    3733     235                                                        4343   -2.66   -2.96  1.0000
  -5  -1   3    3716     243                                                        4377   -2.84    3.37  1.0000
   6  -5   3    3922     165                                                        4634   -2.98    3.42  1.0000
   0  -6  -3      70      83                                                          48   -0.86    0.30  1.0000
   0  -6  -3     178      77                                                         142   -0.86    0.30  1.0000
  -6   6  -3      95      32                                                          65   -1.00    0.27  1.0000
   6  -6   3      69      34                                                          44   -1.00   -0.27  1.0000
  -6   0   3     151      76                                                         114   -0.94   -0.17  1.0000
  -1  -6  -3     339     130                                                         806   -5.83    0.34  1.0000
  -1  -6  -3     350     121                                                         823   -5.83    0.34  1.0000
   7  -1  -3     402     129                                                         923   -6.05    0.42  1.0000
  -7   1   3     328     120                                                         809   -6.05   -0.42  1.0000
   6  -7   3     358      71                                                         848   -5.96   -0.06  1.0000
  -2  -6  -3     468     122                                                         837   -4.27    0.02  1.0000
   8  -2  -3     463     125                                                         825   -4.21    0.30  1.0000
  -2  -6  -3     443     128                                                         804   -4.27    0.02  1.0000
  -8   2   3     484     120                                                         852   -4.21   -0.30  1.0000
   6  -8   3     599      87                                                         986   -4.04    0.32  1.0000
  -3  -6  -3      43      89                                                         108   -2.25    0.13  1.0000
   9  -3  -3     130      93                                                         229   -2.17   -0.12  1.0000
  -3  -6  -3     110      92                                                         206   -2.25    0.13  1.0000
  -9   3   3      21      78                                                          68   -2.17    0.12  1.0000
   6  -9   3     137      64                                                         241   -2.23    0.07  1.0000
  10  -4  -3    3152     219                                                        2812   -1.82   -0.13  1.0000
  -4  -6  -3    2994     237                                                        2675   -1.75   -0.01  1.0000
 -10   4   3    3150     208                                                        2810   -1.82    0.13  1.0000
   6 -10   3    3298     182                                                        2968   -1.73   -0.32  1.0000
  -5  -6  -3     726     146                                                         671    0.60    0.04  1.0000
  11  -5  -3     672     130                                                         631    0.50    0.89  1.0000
   6 -11   3     513      96                                                         478    0.46   -0.55  1.0000
 -11   5   3     671     128                                                         630    0.50   -0.89  1.0000
  13  -7  -3     547     135                                                         531   -0.21   -0.56  1.0000
  -7  -6  -3     399     147                                                         380   -0.28   -0.38  1.0000
   6 -13   3     454     112                                                         438   -0.23    0.50  1.0000
 -13   7   3     316     125                                                         304   -0.21    0.56  1.0000
  12  -7  -3     495     115                                                         318   -2.61   -0.83  1.0000
  -7  -5  -3     817     149                                                         580   -2.64   -0.33  1.0000
 -12   7   3     748     120                                                         527   -2.61    0.83  1.0000
   5 -12   3     584     105                                                         387   -2.63    0.26  1.0000
  -7  -4  -3     270     111                                                         284   -0.25    0.03  1.0000
  11  -7  -3     187      94                                                         201   -0.30    0.03  1.0000
 -11   7   3     266      94                                                         283   -0.30   -0.03  1.0000
   4 -11   3     147      87                                                         159   -0.28   -0.30  1.0000
  -7  -3  -3     592     131                                                         653    0.70   -0.71  1.0000
  10  -7  -3     609     119                                                         688    0.90   -0.27  1.0000
   3 -10   3     382     103                                                         454    1.03   -0.26  1.0000
 -10   7   3     352     101                                                         412    0.90    0.27  1.0000
  -7  -2  -3    2379     192                                                        2211    1.03   -0.51  1.0000
   9  -7  -3    2576     185                                                        2389    1.10   -0.37  1.0000
   2  -9   3    2053     174                                                        1923    0.85   -0.06  1.0000
  -9   7   3    2228     182                                                        2054    1.10    0.37  1.0000
   2  -9   3    2290     114                                                        2153    0.85   -0.06  1.0000
   8  -7  -3    2213     190                                                        2483    1.63    0.01  1.0000
  -7  -1  -3    2331     188                                                        2610    1.64   -0.38  1.0000
  -8   7   3    2760     193                                                        3061    1.63   -0.01  1.0000
   1  -8   3    2244     191                                                        2568    1.93    0.07  1.0000
   7  -7  -3    5484     278                                                        5404    0.35   -1.60  1.0000
  -7   0  -3    6073     270                                                        5967    0.43   -1.59  1.0000
   0  -7   3    6104     288                                                        6011    0.37    1.37  1.0000
   6  -7  -3     479     126                                                        1077    6.37   -0.87  1.0000
  -7   1  -3     242      84                                                         653    5.83   -0.75  1.0000
  -1  -6   3     350     118                                                         827    5.87    0.70  1.0000
  -7   2  -3    6948     271                                                        6752    0.69    0.02  1.0000
   5  -7  -3    7088     311                                                        6866    0.78    0.23  1.0000
  -2  -5   3    6788     306                                                        6493    1.06   -0.60  1.0000
  -7   3  -3       2      51                                                          93   -3.86    3.69  1.0000
   4  -7  -3      17      79                                                         167   -3.43    4.04  1.0000
  -3  -4   3       5      72                                                          56   -3.48   -4.31  1.0000
  -7   4  -3      18      42                                                          59   -1.56   -1.30  1.0000
   3  -7  -3       9      69                                                          55   -1.08    2.54  1.0000
   3  -7  -3      22      69                                                        -126   -1.08    2.54  1.0000
  -4  -3   3      45      93                                                          95   -1.60   -0.82  1.0000
  -7   5  -3    7002     235                                                        6716   -1.02    0.73  1.0000
   2  -7  -3    6369     304                                                        6064   -1.14    0.93  1.0000
   2  -7  -3    7593     320                                                        7260   -1.14    0.93  1.0000
  -5  -2   3    6611     307                                                        6292   -1.18   -1.36  1.0000
   1  -7  -3     307     117                                                         757   -5.85    0.10  1.0000
  -7   6  -3     476      72                                                         995   -5.69    0.47  1.0000
   1  -7  -3     480     141                                                        1018   -5.85    0.10  1.0000
  -6  -1   3     346     128                                                         795   -5.62   -0.32  1.0000
   7  -6   3     464      75                                                         978   -5.69   -0.47  1.0000
   0  -7  -3    5763     302                                                        5650   -0.45    1.04  1.0000
   0  -7  -3    5872     280                                                        5758   -0.45    1.04  1.0000
  -7   7  -3    5773     211                                                        5741   -0.12    0.06  1.0000
   7  -7   3    5775     214                                                        5743   -0.12   -0.06  1.0000
  -7   0   3    5854     295                                                        5767   -0.34   -0.55  1.0000
  -1  -7  -3    2429     205                                                        2719   -1.64    1.39  1.0000
  -1  -7  -3    2615     189                                                        2915   -1.64    1.39  1.0000
  -8   1   3    2262     205                                                        2571   -1.80   -1.59  1.0000
   7  -8   3    2369     137                                                        2686   -1.82   -1.31  1.0000
   9  -2  -3    2339     208                                                        2226   -0.70   -0.31  1.0000
  -2  -7  -3    2379     216                                                        2259   -0.74   -0.82  1.0000
  -2  -7  -3    2278     178                                                        2161   -0.74   -0.82  1.0000
  -9   2   3    2453     196                                                        2337   -0.70    0.31  1.0000
   7  -9   3    2275     132                                                        2154   -0.78    1.26  1.0000
  -3  -7  -3     983     169                                                        1070   -0.79    0.48  1.0000
  10  -3  -3     482     131                                                         551   -0.88    0.36  1.0000
 -10   3   3     638     133                                                         717   -0.88   -0.36  1.0000
   7 -10   3     671      96                                                         758   -0.95    0.10  1.0000
  11  -4  -3     281     115                                                         300    0.32    0.15  1.0000
  -4  -7  -3     537     140                                                         558    0.25    0.31  1.0000
   7 -11   3     405      85                                                         435    0.42   -0.26  1.0000
 -11   4   3     324     111                                                         344    0.32   -0.15  1.0000
  12  -5  -3     532     127                                                         349    2.57   -0.28  1.0000
  -5  -7  -3     431     127                                                         269    2.56   -0.14  1.0000
 -12   5   3    1114     140                                                         840    2.57    0.28  1.0000
   7 -12   3     826     105                                                         581    2.75    0.76  1.0000
  -6  -7  -3     401     150                                                         383    0.29    0.75  1.0000
  13  -6  -3     413     130                                                         391    0.33    0.47  1.0000
 -13   6   3     222     115                                                         206    0.33   -0.47  1.0000
  -8  -7  -3    1135     210                                                        1076    0.53   -0.46  1.0000
  15  -8  -3     765     162                                                         715    0.55   -0.50  1.0000
 -15   8   3     947     168                                                         891    0.55    0.50  1.0000
  14  -8  -3    1055     168                                                        1015   -0.39   -0.78  1.0000
  -8  -6  -3     873     181                                                         837   -0.38   -0.84  1.0000
 -14   8   3    1328     185                                                        1283   -0.39    0.78  1.0000
  -8  -5  -3    3654     295                                                        3901   -1.18   -0.09  1.0000
  13  -8  -3    3729     278                                                        3968   -1.13   -0.02  1.0000
   5 -13   3    3986     270                                                        4242   -1.17    0.05  1.0000
 -13   8   3    3874     275                                                        4118   -1.13    0.02  1.0000
  -8  -4  -3     991     165                                                         877   -1.12   -0.89  1.0000
  12  -8  -3     916     144                                                         806   -1.10   -0.26  1.0000
   4 -12   3     671     127                                                         588   -0.98    0.52  1.0000
 -12   8   3     859     133                                                         753   -1.10    0.26  1.0000
  -8  -3  -3     666     145                                                         845   -1.89   -0.69  1.0000
  11  -8  -3     512     124                                                         662   -1.79   -0.94  1.0000
 -11   8   3     585     128                                                         745   -1.79    0.94  1.0000
   3 -11   3     564     129                                                         708   -1.66    0.68  1.0000
  -8  -2  -3     273      99                                                         188   -1.71    1.11  1.0000
  10  -8  -3     396      97                                                         290   -1.67    0.19  1.0000
 -10   8   3     336      87                                                         239   -1.67   -0.19  1.0000
   2 -10   3     389     103                                                         281   -1.81   -1.14  1.0000
  -8  -1  -3     428     121                                                         702   -3.39   -0.64  1.0000
   9  -8  -3     373     116                                                         620   -3.27   -0.48  1.0000
  -9   8   3     492     121                                                         772   -3.27    0.48  1.0000
   1  -9   3     286     111                                                         502   -3.20    0.95  1.0000
   8  -8  -3       3      70                                                         -89   -1.00   -0.07  1.0000
  -8   0  -3       3      66                                                         -47   -1.00    0.16  1.0000
   0  -8   3      41      82                                                          74   -1.17   -0.94  1.0000
   7  -8  -3    2506     195                                                        2809    1.72    0.34  1.0000
  -1  -7   3    2543     205                                                        2877    1.87   -0.57  1.0000
  -8   2  -3     496     106                                                         894    4.44    0.80  1.0000
   6  -8  -3     645     133                                                        1066    4.21    0.88  1.0000
  -2  -6   3     618     141                                                        1045    4.35   -0.65  1.0000
  -8   3  -3     798      80                                                         545    2.98    1.31  1.0000
   5  -8  -3     462      94                                                         270    3.04    1.29  1.0000
  -3  -5   3     931     119                                                         664    3.08   -2.18  1.0000
  -8   5  -3     626      57                                                         351   -4.24    3.06  1.0000
   3  -8  -3     605      93                                                         350   -4.08    3.29  1.0000
   3  -8  -3     820     115                                                         525   -4.08    3.29  1.0000
  -5  -3   3     749     107                                                         474   -4.30   -3.96  1.0000
   2  -8  -3     505     124                                                         905   -4.46   -0.04  1.0000
   2  -8  -3     656     146                                                        1104   -4.46   -0.04  1.0000
  -8   6  -3     594      84                                                        1006   -4.29    0.35  1.0000
   8  -6   3     648      85                                                        1076   -4.29   -0.35  1.0000
  -6  -2   3     544     130                                                         934   -4.23   -0.07  1.0000
   1  -8  -3    2372     187                                                        2669   -1.72    0.79  1.0000
  -8   7  -3    2491     130                                                        2794   -1.71    1.07  1.0000
   1  -8  -3    2479     222                                                        2783   -1.72    0.79  1.0000
  -7  -1   3    2967     224                                                        3291   -1.69   -0.53  1.0000
   8  -7   3    2441     132                                                        2741   -1.71   -1.07  1.0000
   0  -8  -3      10      72                                                          25    0.94   -1.10  1.0000
  -8   8  -3       8      38                                                          23    1.03   -1.88  1.0000
   0  -8  -3     103      88                                                         147    0.94   -1.10  1.0000
  -8   0   3      32      78                                                          57    0.88    1.18  1.0000
   8  -8   3      13      38                                                         -48    1.03    1.88  1.0000
  -1  -8  -3     352     126                                                         590    3.23   -0.11  1.0000
  -1  -8  -3     369     114                                                         611    3.23   -0.11  1.0000
   8  -9   3     396      79                                                         648    3.25   -0.09  1.0000
  -9   1   3     476     136                                                         745    3.21    0.02  1.0000
  -2  -8  -3     378     120                                                         291    1.45    1.03  1.0000
  -2  -8  -3     421     101                                                         329    1.45    1.03  1.0000
   8 -10   3     488      72                                                         379    1.54   -0.11  1.0000
 -10   2   3     399     100                                                         301    1.55    0.28  1.0000
  -3  -8  -3     524     142                                                         663    1.66    0.23  1.0000
 -11   3   3     570     138                                                         712    1.64    0.38  1.0000
  -4  -8  -3     753     154                                                         666    0.98   -0.89  1.0000
  12  -4  -3     666     131                                                         582    0.99   -0.54  1.0000
 -12   4   3     678     131                                                         594    0.99    0.54  1.0000
  13  -5  -3    3834     289                                                        4113    1.29    0.64  1.0000
  -5  -8  -3    3776     327                                                        4071    1.37    0.51  1.0000
 -13   5   3    3663     283                                                        3936    1.29   -0.64  1.0000
  -6  -8  -3    1482     221                                                        1421    0.48    0.85  1.0000
  14  -6  -3    1046     168                                                        1003    0.40    0.65  1.0000
 -14   6   3    1194     177                                                        1148    0.40   -0.65  1.0000
  -7  -8  -3     695     191                                                         654   -0.47    0.42  1.0000
  15  -7  -3     774     165                                                         734   -0.43    0.41  1.0000
 -15   7   3    1042     179                                                         996   -0.43   -0.41  1.0000
  -9  -8  -3    1500     247                                                        1553    0.38    1.01  1.0000
  -9  -7  -3      47     151                                                         144   -1.88   -3.27  1.0000
  16  -9  -3       9     124                                                          43   -1.79   -3.27  1.0000
 -16   9   3      12     120                                                          57   -1.79    3.27  1.0000
  15  -9  -3     236     122                                                         199    0.79   -0.95  1.0000
  -9  -6  -3     317     156                                                         280    0.77   -1.31  1.0000
 -15   9   3      19     109                                                           8    0.79    0.95  1.0000
  14  -9  -3       4      97                                                         -69    0.99    0.66  1.0000
  -9  -5  -3     144     141                                                         193    1.03    0.61  1.0000
 -14   9   3      21      94                                                          41    0.99   -0.66  1.0000
   5 -14   3       4     100                                                         -33    0.91   -0.68  1.0000
  13  -9  -3     134     105                                                         140    0.11    0.86  1.0000
  -9  -4  -3      71     122                                                          78    0.23    0.77  1.0000
   4 -13   3     134     105                                                         140    0.11   -0.86  1.0000
 -13   9   3      98      96                                                         103    0.11   -0.86  1.0000
  -9  -3  -3       5      93                                                         -14    1.36   -0.08  1.0000
  12  -9  -3      48      94                                                          83    1.23    0.41  1.0000
 -12   9   3      59      86                                                          97    1.23   -0.41  1.0000
   3 -12   3       5      91                                                         -37    1.26    0.02  1.0000
  11  -9  -3     200      88                                                          82   -3.02   -0.52  1.0000
  -9  -2  -3     192      94                                                          72   -3.17   -0.44  1.0000
 -11   9   3      27      74                                                         -18   -3.02    0.52  1.0000
   2 -11   3      27      93                                                          -4   -2.99    0.52  1.0000
  -9  -1  -3       5      87                                                          76   -3.50   -2.10  1.0000
  10  -9  -3       3      80                                                          32   -3.49   -2.20  1.0000
 -10   9   3      13      69                                                          12   -3.49    2.20  1.0000
   1 -10   3      10      85                                                          17   -3.59    2.18  1.0000
  -9   0  -3    1602     153                                                        1395   -1.67   -1.61  1.0000
   9  -9  -3    1512     157                                                        1304   -1.78   -2.06  1.0000
   0  -9   3    1212     156                                                        1010   -1.84    1.40  1.0000
  -9   1  -3     344      99                                                         566   -3.07    0.02  1.0000
   8  -9  -3     430     119                                                         699   -3.34   -0.17  1.0000
  -1  -8   3     547     139                                                         833   -3.19    0.37  1.0000
   7  -9  -3    2201     183                                                        2010    1.22   -0.40  1.0000
  -9   2  -3    2427     161                                                        2260    1.01   -0.03  1.0000
  -2  -7   3    2510     200                                                        2341    1.01    0.06  1.0000
  -9   3  -3     102      72                                                         206    2.47   -0.15  1.0000
   6  -9  -3      90      93                                                         189    2.50   -0.04  1.0000
  -3  -6   3     291     114                                                         451    2.44   -0.22  1.0000
   5  -9  -3   10446     493                                                       12019    4.31    2.19  1.0000
  -9   4  -3   11188     444                                                       12803    4.30    1.38  1.0000
  -4  -5   3   10590     503                                                       12189    4.38   -1.17  1.0000
   4  -9  -3   10956     503                                                       12626   -4.49   -1.23  1.0000
  -9   5  -3   10800     433                                                       12449   -4.47   -0.69  1.0000
   4  -9  -3   10243     496                                                       11860   -4.49   -1.23  1.0000
  -5  -4   3   10873     512                                                       12586   -4.62    0.77  1.0000
   3  -9  -3     151      89                                                         256   -2.18    0.07  1.0000
   3  -9  -3     118      98                                                         213   -2.18    0.07  1.0000
  -9   6  -3      79      50                                                         157   -2.12   -0.07  1.0000
  -6  -3   3      34      90                                                          91   -2.17   -0.34  1.0000
   2  -9  -3    2169     179                                                        2053   -0.74   -0.40  1.0000
   2  -9  -3    2514     211                                                        2389   -0.74   -0.40  1.0000
  -9   7  -3    2284     122                                                        2169   -0.73   -0.87  1.0000
  -7  -2   3    2542     216                                                        2400   -0.84    0.63  1.0000
   9  -7   3    2275     125                                                        2160   -0.73    0.87  1.0000
   1  -9  -3     382     116                                                         629    3.24   -0.49  1.0000
   1  -9  -3     385     137                                                         633    3.24   -0.49  1.0000
  -9   8  -3     430      72                                                         683    3.16   -0.19  1.0000
   9  -8   3     403      72                                                         649    3.16    0.19  1.0000
  -8  -1   3     402     126                                                         653    3.22    0.35  1.0000
   0  -9  -3    1049     150                                                         903    1.41   -1.11  1.0000
   0  -9  -3    1517     154                                                        1341    1.41   -1.11  1.0000
  -9   0   3    1503     173                                                        1346    1.36    1.98  1.0000
   9  -9   3    1364     106                                                        1215    1.42    2.40  1.0000
  -1  -9  -3       5      94                                                          74    3.33   -2.32  1.0000
  -1  -9  -3      48      71                                                         -48    3.33   -2.32  1.0000
 -10   1   3      22      99                                                         130    3.19    2.60  1.0000
  -2  -9  -3      53     104                                                           3    3.25    0.44  1.0000
  -2  -9  -3      86      81                                                          14    3.25    0.44  1.0000
 -11   2   3     125      98                                                          32    3.24   -0.01  1.0000
  -3  -9  -3      74     125                                                         125   -1.05    1.63  1.0000
 -12   3   3      88     105                                                         151   -0.89   -2.15  1.0000
  -4  -9  -3      98     122                                                         110   -0.32   -0.47  1.0000
 -13   4   3     117     116                                                         126   -0.22    0.42  1.0000
  -5  -9  -3      44     123                                                          71   -1.03   -0.13  1.0000
 -14   5   3       3     111                                                         -59   -0.93    0.32  1.0000
  -6  -9  -3     134     141                                                         108   -0.76    0.89  1.0000
 -15   6   3     280     136                                                         246   -0.74   -1.05  1.0000
  -7  -9  -3      41     149                                                         -68    1.81    3.30  1.0000
 -16   7   3       8     128                                                          28    2.02   -3.32  1.0000
  -8  -9  -3    2158     305                                                        2286   -0.78   -0.50  1.0000
 -17   8   3    1444     234                                                        1540   -0.72    0.75  1.0000
 -10  -8  -3     641     215                                                         743   -0.98   -1.98  1.0000
 -10  -7  -3     958     218                                                         984   -0.25   -0.04  1.0000
 -10  -6  -3     685     199                                                         700    0.16    0.67  1.0000
  16 -10  -3     800     168                                                         821    0.17    1.15  1.0000
 -10  -5  -3      84     122                                                          64    0.86   -0.90  1.0000
  15 -10  -3      81     112                                                          61    0.87   -0.82  1.0000
 -15  10   3      60     100                                                          42    0.87    0.82  1.0000
 -10  -4  -3      87     138                                                         115    0.73   -0.64  1.0000
  14 -10  -3       2      92                                                         -54    0.68   -0.51  1.0000
 -14  10   3       2      91                                                          -6    0.68    0.51  1.0000
   4 -14   3       3     107                                                         -60    0.75    0.70  1.0000
  13 -10  -3     459     129                                                         434    0.59    2.15  1.0000
 -10  -3  -3     152     129                                                         132    0.54    1.77  1.0000
   3 -13   3     605     139                                                         583    0.41   -1.59  1.0000
 -13  10   3     347     110                                                         323    0.59   -2.15  1.0000
  12 -10  -3       1      80                                                        -133   -0.28    0.50  1.0000
 -10  -2  -3       0      98                                                         -26   -0.22    0.26  1.0000
   2 -12   3       0      98                                                          -5   -0.20   -0.24  1.0000
 -12  10   3       1      73                                                        -120   -0.28   -0.50  1.0000
  11 -10  -3     108      99                                                          79   -0.88    0.05  1.0000
 -10  -1  -3       3      92                                                         -15   -1.03    0.06  1.0000
 -11  10   3     113      86                                                          83   -0.88   -0.05  1.0000
   1 -11   3     114     102                                                          82   -0.96    0.17  1.0000
  10 -10  -3    2057     190                                                        1988    0.51   -1.94  1.0000
 -10   0  -3    2286     195                                                        2205    0.55   -1.71  1.0000
   0 -10   3    1863     191                                                        1796    0.50    1.58  1.0000
   9 -10  -3      50      82                                                          -6   -3.73   -1.82  1.0000
 -10   1  -3       2      75                                                          42   -3.66   -2.10  1.0000
  -1  -9   3       8     103                                                          94   -3.71    1.93  1.0000
   8 -10  -3     400      99                                                         293   -1.69    0.36  1.0000
 -10   2  -3     372      81                                                         262   -1.82    0.28  1.0000
  -2  -8   3     279      99                                                         193   -1.72   -1.17  1.0000
 -10   3  -3     635     110                                                         745    1.22   -0.06  1.0000
   7 -10  -3     717     129                                                         810    0.96   -0.64  1.0000
  -3  -7   3     788     143                                                         889    1.02    0.01  1.0000
   6 -10  -3    2894     200                                                        2556    1.94    1.79  1.0000
 -10   4  -3    3109     170                                                        2765    1.86    0.37  1.0000
  -4  -6   3    3188     233                                                        2829    1.92   -0.66  1.0000
   4 -10  -3    3211     215                                                        2880   -1.75   -0.22  1.0000
   4 -10  -3    3564     218                                                        3215   -1.75   -0.22  1.0000
 -10   6  -3    3212     161                                                        2893   -1.69    0.03  1.0000
  -6  -4   3    3016     242                                                        2706   -1.69   -0.04  1.0000
   3 -10  -3     629     127                                                         706   -0.86    0.56  1.0000
 -10   7  -3     708      87                                                         797   -0.95   -0.26  1.0000
   3 -10  -3     512     126                                                         582   -0.86    0.56  1.0000
  -7  -3   3     643     135                                                         727   -0.94   -0.12  1.0000
   2 -10  -3     217      96                                                         150    1.47    0.77  1.0000
   2 -10  -3     348      94                                                         262    1.47    0.77  1.0000
  -8  -2   3     287     113                                                         209    1.48   -0.87  1.0000
   1 -10  -3      30      79                                                           3    3.39   -2.43  1.0000
   1 -10  -3      51      96                                                         -50    3.39   -2.43  1.0000
  -9  -1   3       6      99                                                          24    3.38    2.47  1.0000
   0 -10  -3    2218     199                                                        2175   -0.27    0.16  1.0000
   0 -10  -3    1793     204                                                        1754   -0.27    0.16  1.0000
 -10   0   3    1956     208                                                        1912   -0.29    0.39  1.0000
  -1 -10  -3       3     110                                                         -69    1.04    0.10  1.0000
  -1 -10  -3     218      96                                                         169    1.04    0.10  1.0000
 -11   1   3      92     109                                                          64    0.94   -0.11  1.0000
  -2 -10  -3     252     133                                                         220    0.61   -0.17  1.0000
 -12   2   3      41      97                                                          27    0.71    0.19  1.0000
  -3 -10  -3     669     174                                                         618   -0.86   -2.13  1.0000
 -13   3   3     255     135                                                         218   -0.80    1.58  1.0000
  -4 -10  -3       1     115                                                        -107   -0.47    0.46  1.0000
 -14   4   3     139     132                                                         160   -0.44   -0.48  1.0000
  -5 -10  -3      66     150                                                          44   -0.88   -0.01  1.0000
 -15   5   3       3     107                                                         -36   -1.00   -0.22  1.0000
  -6 -10  -3     606     199                                                         647   -0.47    0.59  1.0000
 -16   6   3     585     178                                                         620   -0.40   -0.74  1.0000
  -7 -10  -3     637     212                                                         658    0.24   -0.38  1.0000
 -17   7   3     522     173                                                         538    0.20    0.21  1.0000
  -8 -10  -3     608     237                                                         759    1.40    2.62  1.0000
 -11  -7  -3       8     143                                                         -61   -1.00   -1.28  1.0000
 -11  -6  -3      23     150                                                          20   -0.32   -0.42  1.0000
 -11  -5  -3     258     164                                                         212    1.03    1.02  1.0000
 -11  -4  -3       0     122                                                        -103   -0.11   -0.21  1.0000
  15 -11  -3       0     111                                                          -6   -0.17   -0.01  1.0000
   4 -15   3       0     112                                                         -71   -0.09    0.02  1.0000
 -15  11   3       0      96                                                         -31   -0.17    0.01  1.0000
  14 -11  -3     589     146                                                         632    0.50    0.54  1.0000
 -11  -3  -3     793     185                                                         835    0.43   -0.01  1.0000
 -14  11   3     750     149                                                         799    0.50   -0.54  1.0000
   3 -14   3     520     153                                                         560    0.49    0.23  1.0000
 -11  -2  -3     516     149                                                         396    1.65    0.08  1.0000
  13 -11  -3     519     125                                                         401    1.61    0.15  1.0000
 -13  11   3     823     131                                                         673    1.61   -0.15  1.0000
   2 -13   3     667     148                                                         526    1.69   -0.03  1.0000
 -11  -1  -3      12     111                                                          64   -1.86    2.35  1.0000
  12 -11  -3      41     100                                                         123   -1.81    2.33  1.0000
 -12  11   3      36      95                                                         114   -1.81   -2.33  1.0000
   1 -12   3      19     112                                                          77   -1.86   -2.13  1.0000
 -11   0  -3       2      97                                                          67    3.50    2.08  1.0000
  11 -11  -3       8      98                                                          92    3.45    2.16  1.0000
   0 -11   3       9     120                                                          97    3.59   -1.94  1.0000
 -11  11   3      48      77                                                         -19    3.45   -2.16  1.0000
  10 -11  -3     150      96                                                         112   -0.98    0.39  1.0000
 -11   1  -3     195      96                                                         151   -0.98   -0.04  1.0000
  -1 -10   3     253     123                                                         201   -1.02   -0.11  1.0000
   9 -11  -3     209      92                                                          83   -3.26   -0.87  1.0000
 -11   2  -3     117      45                                                          32   -3.11   -0.88  1.0000
  -2  -9   3      95     104                                                          19   -3.19    0.82  1.0000
   8 -11  -3     663     142                                                         833   -1.80   -0.93  1.0000
 -11   3  -3     535     112                                                         678   -1.67   -1.12  1.0000
  -3  -8   3     588     155                                                         741   -1.73    0.59  1.0000
   7 -11  -3     216      98                                                         229   -0.26   -0.03  1.0000
 -11   4  -3     200      85                                                         218   -0.36    0.17  1.0000
  -4  -7   3     354     130                                                         377   -0.35   -0.29  1.0000
 -11   5  -3     715      99                                                         655   -0.67    0.47  1.0000
   6 -11  -3     489     119                                                         439   -0.68    0.11  1.0000
  -5  -6   3     418     119                                                         368   -0.74    0.08  1.0000
 -11   6  -3     603      88                                                         561    0.52    0.60  1.0000
   5 -11  -3     563     121                                                         522    0.52    0.26  1.0000
   5 -11  -3     474     116                                                         436    0.52    0.26  1.0000
  -6  -5   3     424     130                                                         388    0.53   -0.02  1.0000
   4 -11  -3     222      98                                                         237    0.29    0.20  1.0000
   4 -11  -3     298     105                                                         316    0.29    0.20  1.0000
  -7  -4   3     382     124                                                         411    0.43   -0.05  1.0000
   3 -11  -3     319     120                                                         425    1.61   -0.07  1.0000
   3 -11  -3     463     125                                                         589    1.61   -0.07  1.0000
  -8  -3   3     843     170                                                        1007    1.58   -0.11  1.0000
   2 -11  -3     242     106                                                         103    3.26    0.67  1.0000
   2 -11  -3     185      82                                                          67    3.26    0.67  1.0000
  -9  -2   3      37      88                                                         -31    3.38   -1.15  1.0000
   1 -11  -3      46      82                                                          26    0.97   -0.23  1.0000
   1 -11  -3     156     123                                                         117    0.97   -0.23  1.0000
 -10  -1   3     279     117                                                         221    1.07   -0.19  1.0000
   0 -11  -3       7      85                                                          16   -3.31    1.98  1.0000
   0 -11  -3      43      96                                                        -109   -3.31    1.98  1.0000
 -11   0   3       4     116                                                          23   -3.31   -2.09  1.0000
  -1 -11  -3      13     124                                                          -6    1.78    1.18  1.0000
 -12   1   3      11     103                                                          47    1.78   -1.42  1.0000
  -2 -11  -3     480     149                                                         383   -1.38    0.74  1.0000
 -13   2   3     862     157                                                         744   -1.26   -0.97  1.0000
  -3 -11  -3     757     198                                                         810   -0.17   -2.53  1.0000
 -14   3   3     612     173                                                         654   -0.26    2.00  1.0000
  -4 -11  -3      91     153                                                          78    0.40   -0.02  1.0000
 -15   4   3      49     125                                                          43    0.28   -0.15  1.0000
  -5 -11  -3       4     124                                                         -80   -0.89   -0.73  1.0000
 -16   5   3     120     143                                                          92   -0.85    0.80  1.0000
  -6 -11  -3      42     163                                                          40    0.40   -0.66  1.0000
 -17   6   3       1     121                                                        -133    0.35    0.24  1.0000
  -7 -11  -3      74     149                                                          42    1.29    1.13  1.0000
 -12  -6  -3      10     168                                                         -25   -1.65    0.74  1.0000
 -12  -5  -3       2     149                                                         -63    0.84    0.04  1.0000
 -12  -4  -3      79     159                                                         137   -0.10   -2.85  1.0000
 -12  -3  -3      13     136                                                          12    0.08    0.21  1.0000
   3 -15   3     212     138                                                         208    0.10   -0.28  1.0000
  14 -12  -3    1895     220                                                        1882   -0.10    0.60  1.0000
 -12  -2  -3    1451     225                                                        1439   -0.10    0.57  1.0000
 -14  12   3    1957     213                                                        1943   -0.10   -0.60  1.0000
   2 -14   3    2170     246                                                        2148   -0.15   -0.69  1.0000
 -12  -1  -3     684     162                                                         603    0.95   -0.83  1.0000
  13 -12  -3     807     142                                                         718    0.96   -0.91  1.0000
   1 -13   3     862     170                                                         774    0.92    0.86  1.0000
 -13  12   3     840     150                                                         750    0.96    0.91  1.0000
 -12   0  -3    1199     194                                                        1529    2.56    1.84  1.0000
  12 -12  -3    1764     224                                                        2157    2.51    2.12  1.0000
   0 -12   3    1492     231                                                        1875    2.68   -1.72  1.0000
 -12  12   3    1738     219                                                        2128    2.51   -2.12  1.0000
 -12   1  -3      12     101                                                          67   -1.85    2.51  1.0000
  11 -12  -3      28      86                                                        -126   -1.77    2.57  1.0000
  -1 -11   3      32     118                                                         114   -1.76   -2.69  1.0000
  10 -12  -3       1      88                                                         -29   -0.30    0.34  1.0000
 -12   2  -3      46      72                                                          40   -0.32    0.46  1.0000
  -2 -10   3       8     115                                                           6   -0.20   -0.04  1.0000
 -12   3  -3      62      87                                                         103    1.29    0.31  1.0000
   9 -12  -3      77      98                                                         121    1.29    0.37  1.0000
  -3  -9   3       8     125                                                          26    1.38    0.16  1.0000
 -12   4  -3     610     113                                                         525   -1.05    0.08  1.0000
   8 -12  -3     723     132                                                         614   -1.24   -0.35  1.0000
  -4  -8   3     854     150                                                         747   -1.11    0.17  1.0000
   7 -12  -3     694     133                                                         478   -2.64   -0.53  1.0000
 -12   5  -3     837     106                                                         593   -2.69   -0.58  1.0000
  -5  -7   3     242     113                                                         122   -2.65    0.28  1.0000
   5 -12  -3     578     119                                                         388    2.54   -0.28  1.0000
   5 -12  -3     620     117                                                         423    2.54   -0.28  1.0000
  -7  -5   3     496     135                                                         304    2.83    0.46  1.0000
   4 -12  -3     722     144                                                         634    1.05   -1.35  1.0000
   4 -12  -3     849     139                                                         754    1.05   -1.35  1.0000
  -8  -4   3     654     153                                                         570    1.05    1.35  1.0000
   3 -12  -3      63     112                                                         112   -1.05    1.72  1.0000
   3 -12  -3      12      81                                                         -47   -1.05    1.72  1.0000
  -9  -3   3      11     108                                                         -93   -1.02   -1.66  1.0000
   2 -12  -3       1     117                                                         -51    0.68   -0.20  1.0000
   2 -12  -3       1      81                                                         -75    0.68   -0.20  1.0000
 -10  -2   3      56     124                                                          39    0.75    0.18  1.0000
   1 -12  -3      46     126                                                         103    1.91    0.61  1.0000
 -11  -1   3      12     111                                                          49    1.77   -1.22  1.0000
   0 -12  -3    1308     230                                                        1704   -2.98    0.42  1.0000
 -12   0   3    1483     242                                                        1904   -3.00   -0.45  1.0000
  -1 -12  -3     657     174                                                         613   -0.53    0.72  1.0000
 -13   1   3     517     159                                                         489   -0.37   -0.50  1.0000
  -2 -12  -3    1435     235                                                        1482   -0.35   -0.56  1.0000
 -14   2   3    1475     227                                                        1531   -0.42    0.17  1.0000
  -3 -12  -3     340     173                                                         341    0.01    0.20  1.0000
 -15   3   3     139     152                                                         139   -0.02   -0.40  1.0000
  -4 -12  -3       2     148                                                        -155    0.72   -0.20  1.0000
 -16   4   3       4     127                                                          12    0.80    0.22  1.0000
  -5 -12  -3     204     181                                                         201   -0.89    1.71  1.0000
 -17   5   3      26     148                                                          18   -0.89   -1.80  1.0000
  -6 -12  -3     111     165                                                          76    1.28   -1.01  1.0000
 -18   6   3      54     155                                                          30    1.29    1.06  1.0000
 -13  -5  -3      20     167                                                         -89    0.51    2.55  1.0000
 -13  -4  -3     146     160                                                          74   -2.03   -0.27  1.0000
 -13  -3  -3       8     136                                                        -219    0.20   -1.59  1.0000
   3 -16   3      73     142                                                         119    0.19    1.53  1.0000
 -13  -2  -3     828     197                                                         791    0.38    0.11  1.0000
   2 -15   3    1003     195                                                         974    0.29   -0.80  1.0000
  14 -13  -3      40     102                                                         -19    2.99    2.16  1.0000
 -13  -1  -3      11     126                                                          15    3.08    2.01  1.0000
   1 -14   3      37     120                                                        -124    2.75   -2.26  1.0000
 -13   0  -3     218     141                                                         351    2.32    0.25  1.0000
  13 -13  -3     152     132                                                         266    2.33    0.45  1.0000
 -13  13   3     389     134                                                         563    2.33   -0.45  1.0000
   0 -13   3     123     148                                                         227    2.33   -0.42  1.0000
 -13   1  -3     594     140                                                         517    0.97   -0.73  1.0000
  12 -13  -3     911     157                                                         816    0.97   -0.81  1.0000
  -1 -12   3     718     172                                                         635    0.95    0.71  1.0000
  11 -13  -3     692     148                                                         553    1.63    0.02  1.0000
 -13   2  -3     664     132                                                         523    1.70    0.16  1.0000
  -2 -11   3     290     133                                                         201    1.67    0.01  1.0000
 -13   3  -3     387     115                                                         363    0.54    1.92  1.0000
  10 -13  -3     488     130                                                         454    0.68    2.02  1.0000
  -3 -10   3     201     148                                                         181    0.50   -1.50  1.0000
 -13   4  -3       3      96                                                         -96    0.07    0.99  1.0000
   9 -13  -3     192     118                                                         200    0.13    0.80  1.0000
  -4  -9   3     121     132                                                         128    0.15   -0.97  1.0000
   8 -13  -3    4062     295                                                        4318   -1.16   -0.03  1.0000
  -5  -8   3    3661     313                                                        3905   -1.16   -0.02  1.0000
   7 -13  -3     431     135                                                         422   -0.13   -0.40  1.0000
   7 -13  -3     191     114                                                         185   -0.13   -0.40  1.0000
  -6  -7   3     529     148                                                         515   -0.19    0.53  1.0000
   6 -13  -3     361     125                                                         346    0.24    0.56  1.0000
   6 -13  -3     400     126                                                         384    0.24    0.56  1.0000
  -7  -6   3     962     185                                                         947    0.17   -0.72  1.0000
   5 -13  -3    3579     265                                                        3849    1.29    0.49  1.0000
   5 -13  -3    3942     300                                                        4226    1.29    0.49  1.0000
  -8  -5   3    3470     315                                                        3741    1.31   -0.50  1.0000
   4 -13  -3       1      81                                                         -50   -0.23   -0.66  1.0000
   4 -13  -3     124     110                                                         135   -0.23   -0.66  1.0000
  -9  -4   3     101     130                                                         116   -0.40    0.55  1.0000
   3 -13  -3     442     136                                                         399   -0.80   -1.90  1.0000
 -10  -3   3     860     182                                                         799   -0.81    1.70  1.0000
   2 -13  -3     398     135                                                         316   -1.29    0.72  1.0000
 -11  -2   3     762     160                                                         633   -1.46   -0.78  1.0000
   1 -13  -3     815     177                                                         776   -0.41    0.58  1.0000
 -12  -1   3     340     157                                                         304   -0.59   -0.61  1.0000
   0 -13  -3     300     169                                                         452   -2.27    0.88  1.0000
 -13   0   3     303     156                                                         460   -2.33   -0.86  1.0000
  -1 -13  -3      84     147                                                         221   -3.30    1.97  1.0000
 -14   1   3      42      94                                                        -338   -3.23   -2.02  1.0000
  -2 -13  -3     988     215                                                         963   -0.24   -0.29  1.0000
 -15   2   3    1007     207                                                         984   -0.21   -0.06  1.0000
  -3 -13  -3      78     173                                                         112    0.40    1.05  1.0000
 -16   3   3       4     135                                                        -116    0.39   -1.13  1.0000
  -4 -13  -3     344     166                                                         232    1.97    0.74  1.0000
 -17   4   3     317     159                                                         209    1.96   -0.30  1.0000
  -5 -13  -3     216     197                                                         282   -0.88   -1.69  1.0000
 -18   5   3     197     185                                                         268   -0.77    2.28  1.0000
 -14  -4  -3     472     208                                                         530   -0.76    0.32  1.0000
 -14  -3  -3      20     150                                                         -71   -2.57    0.47  1.0000
 -14  -2  -3     215     165                                                         109   -2.77    1.31  1.0000
   2 -16   3     354     165                                                         218   -2.73   -1.32  1.0000
 -14  -1  -3     762     189                                                         728   -0.37    0.60  1.0000
   1 -15   3     717     189                                                         672   -0.50   -0.58  1.0000
 -14   0  -3     105     133                                                          50    1.85   -0.12  1.0000
   0 -14   3     584     171                                                         442    1.83   -0.03  1.0000
 -14   1  -3      38     109                                                         -86    2.78    2.29  1.0000
  13 -14  -3       8     121                                                          51    3.22    2.02  1.0000
  -1 -13   3      26     143                                                           2    2.93   -2.21  1.0000
  12 -14  -3    1736     218                                                        1738    0.02    0.24  1.0000
 -14   2  -3    1945     222                                                        1930   -0.10    0.45  1.0000
  -2 -12   3    1945     260                                                        1938   -0.05   -0.20  1.0000
  11 -14  -3     608     164                                                         651    0.51    0.04  1.0000
  -3 -11   3     560     186                                                         595    0.38    0.91  1.0000
  10 -14  -3      37     108                                                          54    0.66   -0.78  1.0000
  -4 -10   3      22     123                                                          38    0.72    1.05  1.0000
   9 -14  -3      75     115                                                         111    1.01    0.65  1.0000
  -5  -9   3       3     122                                                         -50    0.94   -0.50  1.0000
   8 -14  -3    1097     178                                                        1059   -0.36   -0.93  1.0000
   8 -14  -3    1092     177                                                        1054   -0.36   -0.93  1.0000
  -6  -8   3     940     184                                                         899   -0.42    1.00  1.0000
   6 -14  -3    1250     194                                                        1203    0.41    0.81  1.0000
   6 -14  -3     816     157                                                         778    0.41    0.81  1.0000
  -8  -6   3     971     196                                                         922    0.47   -0.45  1.0000
   5 -14  -3      40     127                                                          63   -0.94   -0.03  1.0000
  -9  -5   3      83     125                                                         117   -1.01   -0.04  1.0000
   4 -14  -3      94     129                                                         113   -0.45    0.64  1.0000
 -10  -4   3      48     141                                                          63   -0.43   -0.79  1.0000
   3 -14  -3     497     159                                                         531   -0.22   -2.03  1.0000
 -11  -3   3     574     182                                                         611   -0.21    2.04  1.0000
   2 -14  -3    1474     215                                                        1525   -0.39    0.00  1.0000
 -12  -2   3    1274     224                                                        1334   -0.48    0.14  1.0000
   1 -14  -3      19     141                                                           7   -3.38    2.03  1.0000
 -13  -1   3      31     155                                                         129   -3.49   -1.83  1.0000
   0 -14  -3     651     180                                                         503   -1.82    0.23  1.0000
 -14   0   3     407     169                                                         294   -1.81   -0.60  1.0000
  -1 -14  -3     577     198                                                         549    0.36    0.64  1.0000
 -15   1   3     433     170                                                         410    0.34   -0.62  1.0000
  -2 -14  -3     259     180                                                         143    2.68    1.14  1.0000
 -16   2   3      23     143                                                         -22    2.58   -1.07  1.0000
  -3 -14  -3     188     188                                                         344    2.83   -0.17  1.0000
 -17   3   3      25     153                                                         -56    2.89    0.54  1.0000
 -18   4   3     665     219                                                         740    0.83    0.17  1.0000
 -15  -2  -3       1     165                                                         -81   -0.44   -0.24  1.0000
   2 -17   3       1     149                                                        -153   -0.44    0.10  1.0000
 -15  -1  -3       1     150                                                         -35    0.53    0.22  1.0000
   1 -16   3     121     169                                                         100    0.59   -0.34  1.0000
 -15   0  -3     169     159                                                         212   -0.91    0.67  1.0000
   0 -15   3     351     175                                                         414   -0.93   -0.63  1.0000
  -1 -14   3     474     186                                                         438   -0.51   -0.75  1.0000
  -2 -13   3     988     212                                                         949    0.38   -0.59  1.0000
  12 -15  -3     296     137                                                         289    0.11   -0.12  1.0000
  -3 -12   3     151     153                                                         148    0.09    0.31  1.0000
  11 -15  -3       0     113                                                         -23   -0.14   -0.09  1.0000
  -4 -11   3       0     117                                                        -164   -0.14    0.19  1.0000
  10 -15  -3       4     113                                                        -105    0.90   -0.66  1.0000
  -5 -10   3       3     129                                                         -44    0.85    0.61  1.0000
   9 -15  -3     288     134                                                         250    0.73   -0.87  1.0000
   9 -15  -3     307     134                                                         268    0.73   -0.87  1.0000
  -6  -9   3       6     144                                                         -54    0.74    1.21  1.0000
   8 -15  -3    1038     185                                                         981    0.53   -0.41  1.0000
   8 -15  -3     363     138                                                         329    0.53   -0.41  1.0000
  -7  -8   3     632     193                                                         586    0.55    0.55  1.0000
   7 -15  -3     512     157                                                         482   -0.40    0.47  1.0000
   7 -15  -3     701     158                                                         666   -0.40    0.47  1.0000
  -8  -7   3     507     183                                                         479   -0.36   -0.11  1.0000
   6 -15  -3     198     124                                                         171   -0.72    1.20  1.0000
  -9  -6   3     230     156                                                         196   -0.77   -0.90  1.0000
   5 -15  -3     147     135                                                         111   -0.95    0.26  1.0000
 -10  -5   3       2     133                                                        -215   -0.86   -0.08  1.0000
   4 -15  -3       0     111                                                        -140    0.29    0.29  1.0000
 -11  -4   3     269     163                                                         243    0.47   -0.01  1.0000
   3 -15  -3     177     131                                                         180    0.03    0.61  1.0000
 -12  -3   3     188     153                                                         188    0.00   -0.32  1.0000
   2 -15  -3     993     214                                                         970   -0.22    0.20  1.0000
 -13  -2   3     693     204                                                         662   -0.35    0.39  1.0000
   1 -15  -3     644     198                                                         612    0.38    0.53  1.0000
 -14  -1   3     412     190                                                         390    0.33   -0.53  1.0000
   0 -15  -3      93     161                                                         129    1.00   -0.72  1.0000
 -15   0   3     100     166                                                         137    0.99    0.79  1.0000
  -1 -15  -3     154     177                                                         131   -0.65    0.78  1.0000
 -16   1   3      79     164                                                          61   -0.67   -0.64  1.0000
  -2 -15  -3       1     137                                                        -134    0.50    0.38  1.0000
 -17   2   3       1     160                                                         -88    0.53   -0.17  1.0000
   0 -16   3     276     192                                                         428    2.37   -0.43  1.0000
  -1 -15   3      14     157                                                           8    0.55   -0.19  1.0000
  -2 -14   3     148     164                                                          61   -2.84   -1.39  1.0000
  -3 -13   3       7     156                                                         -18    0.18    1.55  1.0000
  -4 -12   3      90     164                                                         152   -0.25    2.75  1.0000
  11 -16  -3      31     122                                                          15    0.98    1.23  1.0000
  -5 -11   3     173     151                                                         140    0.97   -1.22  1.0000
  10 -16  -3     838     185                                                         855    0.11    1.27  1.0000
  -6 -10   3     542     206                                                         559    0.17   -1.21  1.0000
   9 -16  -3      42     100                                                        -327   -2.06   -3.18  1.0000
   9 -16  -3      20     119                                                          85   -2.06   -3.18  1.0000
  -7  -9   3      39     144                                                        -170   -1.86    3.16  1.0000
   7 -16  -3       9     128                                                          50    2.11    3.25  1.0000
  -9  -7   3      44     152                                                         138    1.80   -3.28  1.0000
   6 -16  -3     587     170                                                         620   -0.38    0.57  1.0000
 -10  -6   3     800     197                                                         858   -0.59   -0.31  1.0000
   5 -16  -3     135     137                                                         107   -0.79   -0.61  1.0000
 -11  -5   3     202     159                                                         169   -0.78    0.84  1.0000
   4 -16  -3       2     130                                                         -14    0.71   -0.19  1.0000
 -12  -4   3     299     178                                                         342    0.70   -0.16  1.0000
   3 -16  -3       2     140                                                         -95    0.55    0.69  1.0000
 -13  -3   3       4     137                                                        -128    0.39   -1.06  1.0000
   2 -16  -3      23     143                                                         -90    2.60    0.99  1.0000
 -14  -2   3      23     131                                                        -104    2.68   -0.84  1.0000
   1 -16  -3       4     160                                                          -1   -0.71    0.91  1.0000
 -15  -1   3     251     184                                                         223   -0.61   -0.73  1.0000
   0 -16  -3     106     192                                                         211   -2.47   -0.19  1.0000
 -16   0   3     319     182                                                         488   -2.46    0.33  1.0000
  -2 -15   3       1     155                                                        -187   -0.52    0.15  1.0000
  -3 -14   3       0     168                                                          21   -2.59   -0.32  1.0000
  -4 -13   3     301     164                                                         196   -1.97    0.12  1.0000
  -5 -12   3     182     178                                                         151    0.71   -0.01  1.0000
  -6 -11   3       2     163                                                         -75   -0.34    0.77  1.0000
  10 -17  -3     783     192                                                         810   -0.28   -0.14  1.0000
  -7 -10   3     488     204                                                         503   -0.20   -0.11  1.0000
   9 -17  -3    1845     260                                                        1895    0.33    0.37  1.0000
  -8  -9   3    1978     301                                                        2047    0.43   -0.96  1.0000
   8 -17  -3    1691     252                                                        1800   -0.75   -0.76  1.0000
  -9  -8   3    1796     271                                                        1914   -0.79    0.42  1.0000
   7 -17  -3     485     173                                                         499    0.18   -0.42  1.0000
 -10  -7   3     442     204                                                         454    0.16    0.33  1.0000
   6 -17  -3       2     126                                                         -35    0.46   -0.71  1.0000
 -11  -6   3       2     138                                                         -63    0.44    0.63  1.0000
   5 -17  -3      14     141                                                           4   -0.90    1.67  1.0000
 -12  -5   3      14     141                                                         -16   -1.00   -1.91  1.0000
   4 -17  -3     373     163                                                         255    1.97    0.39  1.0000
 -13  -4   3     555     198                                                         408    1.99   -0.63  1.0000
   3 -17  -3      17     164                                                          83    2.87   -0.43  1.0000
 -14  -3   3       0     179                                                          28    2.88    0.20  1.0000
   2 -17  -3     139     174                                                         165    0.52    0.43  1.0000
 -15  -2   3       1     164                                                         -86    0.49   -0.22  1.0000
  -4 -14   3     542     221                                                         600   -0.70   -0.54  1.0000
  -5 -13   3      42     164                                                          68    0.60   -2.60  1.0000
  -6 -12   3      10     177                                                         -61   -1.63   -0.94  1.0000
  -7 -11   3     288     208                                                         236   -1.17    1.44  1.0000
  -8 -10   3     472     224                                                         562   -0.91    2.63  1.0000
   8 -18  -3     447     188                                                         575    1.34    2.86  1.0000
 -10  -8   3     441     224                                                         571    1.25   -3.35  1.0000
   7 -18  -3      48     149                                                          23    1.24    1.24  1.0000
 -11  -7   3     202     171                                                         145    1.41   -1.23  1.0000
   6 -18  -3     151     148                                                         114    1.35   -1.29  1.0000
 -12  -6   3       9     166                                                        -113    1.33    1.12  1.0000
   5 -18  -3      58     154                                                          91   -0.78   -2.03  1.0000
 -13  -5   3     154     187                                                         214   -0.92    1.84  1.0000
   4 -18  -3     359     195                                                         416    0.85    0.10  1.0000
   0   0  -4    2413     103                                                        1291  -47.64  -12.12  1.0000
   0   0  -4    2658      87                                                        1114  -47.64  -12.12  1.0000
  -1   0  -4     523      66                                                         121  -16.15    8.16  1.0000
   0   1  -4     376      64                                                         296  -16.69    7.64  1.0000
   1  -1  -4     545      72                                                         107  -16.08    8.30  1.0000
  -1   0  -4     678      34                                                          40  -16.15    8.16  1.0000
   1  -1  -4     383      61                                                         308  -16.08    8.30  1.0000
   0  -1   4     345      57                                                         366  -16.69   -7.64  1.0000
   1   0  -4     408      65                                                         153  -11.97   -7.07  1.0000
  -1   1  -4     410      70                                                         184  -11.76   -7.29  1.0000
   0  -1  -4     411      71                                                         133  -13.08   -6.88  1.0000
   1   0  -4     417      62                                                         242  -11.97   -7.07  1.0000
   0  -1  -4     396      63                                                         282  -13.08   -6.88  1.0000
  -1   0   4     454      67                                                         373  -11.97    7.07  1.0000
  -1  -1  -4    2639     216                                                        5452  -12.99    3.52  1.0000
   2  -1  -4    2393     224                                                        5111  -13.06    3.50  1.0000
  -1   2  -4    2563     197                                                        5352  -13.11    2.43  1.0000
  -1   2  -4    2445     215                                                        5180  -13.11    2.43  1.0000
   2  -1  -4    2549     241                                                        5338  -13.06    3.50  1.0000
  -1  -1  -4    2628     237                                                        5436  -12.99    3.52  1.0000
  -2   1   4    2454     224                                                        5200  -13.06   -3.50  1.0000
   1  -2   4    2558     197                                                        5345  -13.11   -2.43  1.0000
  -2  -1  -4     335      55                                                         147   -3.62    0.45  1.0000
   3  -2  -4     460      71                                                         240   -3.59    1.42  1.0000
  -2  -1  -4     427      83                                                         210   -3.62    0.45  1.0000
   1  -3   4     309      45                                                         122   -3.82   -0.03  1.0000
  -3   2   4     335      69                                                         151   -3.59   -1.42  1.0000
  -2   0  -4    1257      63                                                         603   35.03   -1.71  1.0000
   0   2  -4    1561      65                                                         404   34.80   -1.70  1.0000
   2  -2  -4    1447      89                                                         499   35.23   -1.98  1.0000
  -2   0  -4    1676      85                                                         363   35.03   -1.71  1.0000
   0  -2   4    1264      68                                                         579   34.80    1.70  1.0000
  -2   1  -4    2515     193                                                        5304  -13.19    2.39  1.0000
   1  -2  -4    2352     236                                                        5112  -13.33    3.24  1.0000
   1  -2  -4    2537     229                                                        5383  -13.33    3.24  1.0000
  -2   1  -4    2464     238                                                        5229  -13.19    2.39  1.0000
   1   1  -4    2514     216                                                        5305  -13.17    2.84  1.0000
   1   1  -4    2722     222                                                        5605  -13.17    2.84  1.0000
  -1  -1   4    2575     221                                                        5393  -13.17   -2.84  1.0000
   2   0  -4    1170      90                                                         597   34.16   -2.44  1.0000
   0  -2  -4    1375      77                                                         443   33.83   -2.76  1.0000
   2   0  -4    1190      88                                                         583   34.16   -2.44  1.0000
  -2   2  -4    1335      47                                                         483   34.10   -2.32  1.0000
   0  -2  -4    1363      87                                                         450   33.83   -2.76  1.0000
  -2   0   4    1306      82                                                         506   34.16    2.44  1.0000
   2  -2   4    1248      47                                                         538   34.10    2.32  1.0000
  -1  -2  -4     336      69                                                         149   -3.65    1.23  1.0000
   3  -1  -4     298      69                                                         134   -3.37    1.06  1.0000
  -1  -2  -4     250      59                                                          93   -3.65    1.23  1.0000
   2  -3   4     299      34                                                         125   -3.57   -0.35  1.0000
  -3   1   4     303      70                                                         137   -3.37   -1.06  1.0000
  -2  -2  -4   29323     885                                                       25768   -6.80    8.96  1.0000
  -2  -2  -4   31000     851                                                       27349   -6.80    8.96  1.0000
   4  -2  -4   28815     856                                                       25222   -6.89    8.66  1.0000
  -4   2   4   29144     857                                                       25531   -6.89   -8.66  1.0000
   2  -4   4   30037     811                                                       26246   -6.89   -6.45  1.0000
  -3  -2  -4     889      77                                                         416   -7.75    6.85  1.0000
   5  -3  -4    1053     105                                                         658   -8.32    8.97  1.0000
  -3  -2  -4    1321     121                                                         788   -7.75    6.85  1.0000
  -5   3   4    1129     112                                                         737   -8.32   -8.97  1.0000
   2  -5   4    1088      75                                                         634   -7.72   -7.62  1.0000
   4  -3  -4   29842     880                                                       27147    4.69   -2.12  1.0000
  -3  -1  -4   29093     907                                                       26273    4.97   -1.96  1.0000
  -3  -1  -4   29329     854                                                       26498    4.97   -1.96  1.0000
   1  -4   4   29265     844                                                       26594    4.68   -1.05  1.0000
  -3   0  -4    7877     887                                                       28729   47.21    1.58  1.0000
   0   3  -4    7217     894                                                       27442   47.19    1.21  1.0000
   0  -3   4    7600     893                                                       28186   47.19   -1.21  1.0000
   1   2  -4     308      60                                                         131   -3.69   -1.64  1.0000
   2  -3  -4     201      75                                                          62   -3.69   -0.35  1.0000
   2  -3  -4     277      59                                                         107   -3.69   -0.35  1.0000
   1   2  -4     395      48                                                         191   -3.69   -1.64  1.0000
  -3   1  -4     370      42                                                         169   -3.65   -0.06  1.0000
  -1  -2   4     339      58                                                         152   -3.69    1.64  1.0000
   1  -3  -4     351      71                                                         156   -3.65    0.35  1.0000
   1  -3  -4     237      65                                                          84   -3.65    0.35  1.0000
   2   1  -4     223      59                                                          79   -3.54   -0.13  1.0000
  -3   2  -4     329      31                                                         156   -3.33   -0.82  1.0000
   2   1  -4     364      68                                                         170   -3.54   -0.13  1.0000
   3  -2   4     343      34                                                         166   -3.33    0.82  1.0000
  -2  -1   4     320      67                                                         140   -3.54    0.13  1.0000
   0  -3  -4    7708     971                                                       28729   47.74   -2.77  1.0000
   0  -3  -4    7793     938                                                       28892   47.74   -2.77  1.0000
   3   0  -4    8203     944                                                       29605   47.63   -2.05  1.0000
  -3   0   4    7774     942                                                       28784   47.63    2.05  1.0000
   4  -1  -4   30198     890                                                       27242    5.14   -2.57  1.0000
  -1  -3  -4   29251     879                                                       26393    5.05   -2.93  1.0000
  -1  -3  -4   29555     912                                                       26682    5.05   -2.93  1.0000
  -3   4  -4   30646     820                                                       27639    5.15   -0.32  1.0000
   3  -4   4   29554     819                                                       26602    5.15    0.32  1.0000
  -4   1   4   29121     886                                                       26219    5.14    2.57  1.0000
   3  -4   4   30664     820                                                       27656    5.15    0.32  1.0000
  -2  -3  -4    1391     104                                                         789   -6.69    4.69  1.0000
   5  -2  -4    1107      94                                                         526   -6.41    2.68  1.0000
  -2  -3  -4    1124     104                                                         580   -6.69    4.69  1.0000
   3  -5   4    1198      62                                                         606   -6.70   -3.90  1.0000
  -5   2   4    1162      97                                                         565   -6.41   -2.68  1.0000
  -3  -3  -4     849      66                                                          44   18.14    6.50  1.0000
   6  -3  -4    1002      67                                                          10   18.70    6.35  1.0000
  -3  -3  -4     665      88                                                         252   18.14    6.50  1.0000
   3  -6   4     628      61                                                         300   18.98   -6.44  1.0000
  -6   3   4     840      70                                                          59   18.70   -6.35  1.0000
  -4  -3  -4    1226     180                                                        2319    7.69    0.29  1.0000
   7  -4  -4    1284     187                                                        2388    7.57    1.87  1.0000
  -7   4   4    1136     178                                                        2184    7.57   -1.87  1.0000
   3  -7   4    1263     148                                                        2355    7.58   -1.10  1.0000
  -4  -2  -4    3852     229                                                        4547   -3.06    2.16  1.0000
   6  -4  -4    3976     244                                                        4711   -3.03    3.80  1.0000
  -6   4   4    3826     238                                                        4547   -3.03   -3.80  1.0000
   2  -6   4    3795     209                                                        4455   -2.92   -2.22  1.0000
   5  -4  -4      78      61                                                           8    5.84    0.99  1.0000
  -4  -1  -4     111      55                                                         -15    6.06    1.11  1.0000
   1  -5   4      61      55                                                          35    6.12   -1.08  1.0000
  -4   0  -4    6585     222                                                        5188   -5.34    1.29  1.0000
   4  -4  -4    7092     254                                                        5589   -5.54    1.32  1.0000
   0  -4   4    7140     239                                                        5704   -5.25   -0.97  1.0000
   1   3  -4   28632     843                                                       25912    4.82    0.14  1.0000
  -4   1  -4   29182     834                                                       26466    4.76    0.25  1.0000
   3  -4  -4   28978     875                                                       26168    4.99   -2.72  1.0000
   3  -4  -4   30047     913                                                       27184    4.99   -2.72  1.0000
  -1  -3   4   30239     865                                                       27442    4.82   -0.14  1.0000
   2  -4  -4   31185     863                                                       27465   -6.69    7.04  1.0000
  -4   2  -4   29399     802                                                       25677   -6.71    4.72  1.0000
   2  -4  -4   29410     889                                                       25796   -6.69    7.04  1.0000
   2   2  -4   29763     842                                                       26162   -6.45    4.69  1.0000
  -2  -2   4   28890     851                                                       25343   -6.45   -4.69  1.0000
   3   1  -4   32161     932                                                       28922    5.42   -0.75  1.0000
   1  -4  -4   31386     962                                                       28313    5.27   -3.60  1.0000
  -3  -1   4   31187     929                                                       27999    5.42    0.75  1.0000
   4   0  -4    6677     249                                                        5160   -5.79   -0.84  1.0000
   0  -4  -4    6298     249                                                        4914   -5.44   -1.47  1.0000
   0  -4  -4    7264     258                                                        5772   -5.44   -1.47  1.0000
  -4   0   4    6880     249                                                        5338   -5.79    0.84  1.0000
  -1  -4  -4     124      69                                                         -79    6.44   -0.89  1.0000
   5  -1  -4     125      59                                                         -37    6.32    1.71  1.0000
  -1  -4  -4      68      75                                                          12    6.44   -0.89  1.0000
  -4   5  -4     107      23                                                           3    6.51    1.81  1.0000
   4  -5   4     104      25                                                           4    6.51   -1.81  1.0000
  -5   1   4     125      60                                                         -34    6.32   -1.71  1.0000
   6  -2  -4    3840     245                                                        4456   -2.42    4.82  1.0000
  -2  -4  -4    4452     258                                                        5058   -2.15    4.95  1.0000
  -2  -4  -4    4356     255                                                        4955   -2.15    4.95  1.0000
  -6   2   4    3987     244                                                        4615   -2.42   -4.82  1.0000
   4  -6   4    4303     184                                                        4867   -2.17   -3.92  1.0000
  -3  -4  -4     917     178                                                        1842    7.37    1.15  1.0000
  -3  -4  -4    1184     184                                                        2214    7.37    1.15  1.0000
   7  -3  -4    1096     171                                                        2083    7.33    0.48  1.0000
   4  -7   4    1135     127                                                        2135    7.30   -0.99  1.0000
  -7   3   4    1322     174                                                        2390    7.33   -0.48  1.0000
  -4  -4  -4    5823     346                                                        7521    6.04   -1.98  1.0000
   8  -4  -4    5512     344                                                        7234    6.20   -3.16  1.0000
  -8   4   4    5615     342                                                        7352    6.20    3.16  1.0000
   4  -8   4    5777     294                                                        7473    6.09    0.93  1.0000
   9  -5  -4    2804     231                                                        3633   -4.28   -0.27  1.0000
  -5  -4  -4    2540     231                                                        3352   -4.38   -0.43  1.0000
   4  -9   4    2195     180                                                        2911   -4.15   -0.01  1.0000
  -9   5   4    2066     209                                                        2785   -4.28    0.27  1.0000
  -5  -3  -4    2018     197                                                        2696   -4.09   -0.43  1.0000
   8  -5  -4    1588     182                                                        2198   -4.11    0.37  1.0000
  -8   5   4    2040     186                                                        2724   -4.11   -0.37  1.0000
   3  -8   4    2096     170                                                        2813   -4.23    0.86  1.0000
  -5  -2  -4       6      73                                                           6   -2.75    0.52  1.0000
   7  -5  -4      25      74                                                          96   -2.78   -0.30  1.0000
  -7   5   4       7      62                                                          56   -2.78    0.30  1.0000
   2  -7   4      10      70                                                          66   -2.90   -0.19  1.0000
  -5  -1  -4    4329     200                                                        3673   -3.06    1.34  1.0000
   6  -5  -4    4419     221                                                        3758   -3.05    1.57  1.0000
   1  -6   4    4051     195                                                        3448   -2.92   -2.01  1.0000
   5  -5  -4     374      65                                                          39  -11.97   -4.34  1.0000
  -5   0  -4     385      47                                                          30  -12.33   -4.12  1.0000
   0  -5   4     332      65                                                         135  -12.38    4.05  1.0000
  -5   1  -4      97      44                                                         -46    5.53    1.56  1.0000
   1   4  -4      80      24                                                          12    5.90    1.47  1.0000
   4  -5  -4     113      65                                                         -12    6.03    1.52  1.0000
  -1  -4   4      86      67                                                          81    5.90   -1.47  1.0000
   2   3  -4    1356      74                                                         814   -7.12    6.16  1.0000
   3  -5  -4    1021     102                                                         581   -8.09    8.12  1.0000
   3  -5  -4    1323     128                                                         871   -8.09    8.12  1.0000
  -5   2  -4     884      61                                                         499   -8.79    9.66  1.0000
  -2  -3   4    1282     104                                                         751   -7.12   -6.16  1.0000
   2  -5  -4     924      84                                                         418   -6.54    3.93  1.0000
  -5   3  -4    1099      44                                                         529   -6.28    2.60  1.0000
   2  -5  -4    1227     105                                                         641   -6.54    3.93  1.0000
  -3  -2   4    1342     110                                                         749   -6.95   -5.06  1.0000
   4   1  -4      98      69                                                         132    6.09    1.97  1.0000
   1  -5  -4     137      63                                                         -33    6.85    0.03  1.0000
   1  -5  -4     137      64                                                         -92    6.85    0.03  1.0000
  -4  -1   4     120      60                                                         -47    6.09   -1.97  1.0000
   0  -5  -4     347      80                                                          90  -12.12    3.87  1.0000
   0  -5  -4     474      66                                                         -17  -12.12    3.87  1.0000
  -5   0   4     361      67                                                          54  -12.72   -3.85  1.0000
  -1  -5  -4    4250     217                                                        3571   -3.23   -1.70  1.0000
   6  -1  -4    4235     215                                                        3505   -3.52   -2.29  1.0000
  -1  -5  -4    5213     232                                                        4459   -3.23   -1.70  1.0000
   5  -6   4    4382     133                                                        3586   -3.71    0.99  1.0000
  -6   1   4    4365     215                                                        3623   -3.52    2.29  1.0000
  -2  -5  -4       5      89                                                          69   -3.48   -0.51  1.0000
   7  -2  -4       7      80                                                          10   -3.38   -0.03  1.0000
  -2  -5  -4      92      94                                                         243   -3.48   -0.51  1.0000
  -7   2   4      14      77                                                           4   -3.38    0.03  1.0000
   5  -7   4       2      42                                                          48   -3.29    0.67  1.0000
  -3  -5  -4    2184     212                                                        2734   -3.25    0.43  1.0000
   8  -3  -4    2331     209                                                        2953   -3.52    1.17  1.0000
  -3  -5  -4    1891     197                                                        2405   -3.25    0.43  1.0000
   5  -8   4    2209     147                                                        2817   -3.55    0.30  1.0000
  -8   3   4    2313     206                                                        2932   -3.52   -1.17  1.0000
  -4  -5  -4    2427     223                                                        3181   -4.17    0.65  1.0000
   9  -4  -4    2336     220                                                        3071   -4.14    0.40  1.0000
  -9   4   4    2294     216                                                        3022   -4.14   -0.40  1.0000
   5  -9   4    2236     171                                                        2980   -4.26   -0.45  1.0000
  10  -5  -4    9779     428                                                        9294   -1.45    0.02  1.0000
  -5  -5  -4    9995     438                                                        9476   -1.54   -0.09  1.0000
   5 -10   4   10369     383                                                        9835   -1.55   -0.07  1.0000
 -10   5   4   10422     428                                                        9921   -1.45   -0.02  1.0000
  11  -6  -4     257     107                                                         239    0.78    1.24  1.0000
  -6  -5  -4      43      93                                                          29    1.11    1.50  1.0000
 -11   6   4      23      84                                                          14    0.78   -1.24  1.0000
   5 -11   4      29      73                                                          19    0.72   -0.91  1.0000
  10  -6  -4    2404     207                                                        2365    0.23    0.04  1.0000
  -6  -4  -4    2303     202                                                        2266    0.23   -0.55  1.0000
 -10   6   4    2747     206                                                        2705    0.23   -0.04  1.0000
   4 -10   4    2961     185                                                        2914    0.26    0.49  1.0000
  -6  -3  -4    5732     314                                                        6125    1.49   -0.33  1.0000
   9  -6  -4    6545     328                                                        6962    1.48    0.17  1.0000
  -9   6   4    5829     313                                                        6223    1.48   -0.17  1.0000
   3  -9   4    5932     291                                                        6311    1.41    0.28  1.0000
   8  -6  -4    3107     229                                                        3649   -2.73    0.07  1.0000
  -6  -2  -4    3220     222                                                        3765   -2.70   -0.03  1.0000
   2  -8   4    3440     213                                                        4011   -2.74   -0.21  1.0000
  -8   6   4    2919     222                                                        3445   -2.73   -0.07  1.0000
   7  -6  -4    2070     172                                                        1839   -1.53    0.42  1.0000
  -6  -1  -4    2030     156                                                        1775   -1.71   -0.30  1.0000
   1  -7   4    1996     152                                                        1746   -1.70    0.57  1.0000
   6  -6  -4   12952     524                                                       13809   -2.16    0.86  1.0000
   0  -6   4   12768     505                                                       13633   -2.20    0.38  1.0000
   5  -6  -4    4292     216                                                        3645   -3.01    0.67  1.0000
  -6   1  -4    4453     184                                                        3774   -3.13    1.67  1.0000
  -1  -5   4    4139     208                                                        3530   -2.90   -1.42  1.0000
   4  -6  -4    3823     246                                                        4537   -3.03    3.58  1.0000
   2   4  -4    4054     170                                                        4789   -3.18    1.83  1.0000
  -6   2  -4    3817     196                                                        4555   -3.23    2.56  1.0000
  -2  -4   4    3923     240                                                        4646   -3.18   -1.83  1.0000
   3  -6  -4     706      77                                                         174   17.61    6.65  1.0000
  -3  -3   4     728      82                                                         142   18.26   -6.62  1.0000
  -6   4  -4    4339     168                                                        4940   -2.43    3.00  1.0000
   2  -6  -4    4327     256                                                        4925   -2.29    4.05  1.0000
   2  -6  -4    4671     267                                                        5293   -2.29    4.05  1.0000
   6  -4   4    4220     172                                                        4813   -2.43   -3.00  1.0000
  -4  -2   4    3669     238                                                        4201   -2.26   -3.71  1.0000
   1  -6  -4    4132     210                                                        3477   -3.17   -2.08  1.0000
   1  -6  -4    4188     217                                                        3529   -3.17   -2.08  1.0000
  -5  -1   4    4326     224                                                        3576   -3.51    1.05  1.0000
   6   0  -4   12707     541                                                       13329   -1.59    0.96  1.0000
   0  -6  -4   13831     548                                                       14479   -1.58    1.41  1.0000
   0  -6  -4   13941     542                                                       14592   -1.58    1.41  1.0000
  -6   0   4   13770     546                                                       14417   -1.59   -0.96  1.0000
   7  -1  -4    1492     148                                                        1266   -1.79    0.73  1.0000
  -1  -6  -4    1754     159                                                        1517   -1.80    1.90  1.0000
   6  -7   4    1826      80                                                        1566   -1.87   -0.96  1.0000
  -7   1   4    1902     159                                                        1646   -1.79   -0.73  1.0000
  -2  -6  -4    3307     232                                                        3829   -2.55   -0.90  1.0000
  -2  -6  -4    3171     236                                                        3683   -2.55   -0.90  1.0000
   8  -2  -4    3189     234                                                        3703   -2.52   -1.52  1.0000
   6  -8   4    3348     163                                                        3858   -2.46    1.25  1.0000
  -8   2   4    3225     230                                                        3742   -2.52    1.52  1.0000
  -3  -6  -4    6462     329                                                        6819    1.28    0.87  1.0000
[truncated: 18,194,383 more chars]
